# Supplementary material for: Improved Detection and Characterization of Copy Number Variations Among Diverse Pig Breeds by Array CGH
Source: G3 (Bethesda). 2015 Apr 22;5(6):1253–61. doi: 10.1534/g3.115.018473 (PMC4478553; doi:10.1534/g3.115.018473)
Supplement: Supporting Information [file supp_g3.115.018473_TableS1.xlsx]

## Sheet: Table S1
Table S1. Detailed information of each CNVR identified in this study
CNVR#	chr	start	end	length	type	#animals	frequency	animals
1	chr1	4291	224490	220200	gain	6	50	A1 C3 M2 Y2 Z2 Z5
2	chr1	14188501	14260560	72060	gain	1	unique	MS7
3	chr1	14379871	14395800	15930	loss	1	unique	Z5
4	chr1	14740051	14753790	13740	gain	1	unique	Y2
5	chr1	20538001	20553810	15810	loss	1	unique	DN5
6	chr1	30834001	30843120	9120	loss	1	unique	C3
7	chr1	32146051	32163810	17760	loss	1	unique	DN5
8	chr1	34587781	34598310	10530	loss	1	unique	A1
9	chr1	34825501	34834980	9480	loss	1	unique	DN5
10	chr1	46005751	46131810	126060	loss	2	16.67	MS7 MS8
11	chr1	46615561	46672050	56490	gain	1	unique	MS8
12	chr1	65970001	65988060	18060	gain	2	16.67	MS7 MS8
13	chr1	70206751	70222680	15930	loss	1	unique	Z2
14	chr1	75161431	75172620	11190	loss	1	unique	Y2
15	chr1	91176751	91197060	20310	loss	1	unique	Y2
16	chr1	92466001	92504730	38730	gain	4	33.33	A1 DN1 MS7 MS8
17	chr1	93971251	93989310	18060	loss	1	unique	DN5
18	chr1	102303001	102315630	12630	loss	1	unique	Z2
19	chr1	111255751	111267060	11310	loss	3	25	MS8 Z2 Z5
20	chr1	112514461	112527060	12600	loss	1	unique	Z2
21	chr1	114786001	114806970	20970	loss	1	unique	M2
22	chr1	116779621	116867430	87810	loss	1	unique	Y2
23	chr1	133807681	133818810	11130	loss	11	91.67	A1 DN1 DN5 M2 MS7 MS8 R2 W1 Y2 Z2 Z5
24	chr1	143952751	143961810	9060	gain	1	unique	Z5
25	chr1	157999501	158084430	84930	gain	11	91.67	A1 DN1 DN5 M2 MS7 MS8 R2 W1 Y2 Z2 Z5
26	chr1	158371231	158424240	53010	loss	6	50	DN1 M2 MS7 MS8 Z2 Z5
27	chr1	167692501	167706060	13560	loss	1	unique	Y2
28	chr1	177780151	177799560	19410	loss	1	unique	Z5
29	chr1	178773871	178787670	13800	loss	4	33.33	A1 MS8 Z2 Z5
30	chr1	193448311	193468350	20040	loss	1	unique	MS7
31	chr1	195347431	195441870	94440	gain	1	unique	M2
32	chr1	195564511	195574560	10050	gain	9	75	A1 DN1 DN5 M2 MS7 W1 Y2 Z2 Z5
33	chr1	197849251	197860560	11310	loss	3	25	MS8 R2 Z5
34	chr1	221756521	221782860	26340	loss	6	50	C3 MS7 MS8 R2 Z2 Z5
35	chr1	225415141	225429810	14670	loss	1	unique	R2
36	chr1	229232251	229245810	13560	loss	1	unique	DN5
37	chr1	233419501	233437560	18060	loss	1	unique	MS8
38	chr1	234159811	234173790	13980	loss	2	16.67	R2 Z2
39	chr1	249420571	249444240	23670	loss	1	unique	Y2
40	chr1	264474061	264492360	18300	gain	6	50	A1 DN1 DN5 MS8 R2 Z2
41	chr1	270247621	270340110	92490	loss	1	unique	M2
42	chr1	275269501	275278560	9060	loss	2	16.67	MS7 MS8
43	chr1	284433601	284517960	84360	loss	11	91.67	A1 C3 DN1 DN5 M2 MS7 MS8 R2 W1 Z2 Z5
44	chr1	294882481	294923310	40830	loss	5	41.67	A1 DN5 MS8 W1 Z2
45	chr1	295179751	295227420	47670	loss	1	unique	Z5
46	chr1	295420561	295436310	15750	loss	1	unique	Z5
47	chr1	296124751	296565810	441060	loss	9	75	A1 DN5 M2 MS7 MS8 W1 Y2 Z2 Z5
48	chr1	296752981	296969100	216120	gain	3	25	A1 Z2 Z5
49	chr1	297076861	297119310	42450	loss	1	unique	DN5
50	chr1	297150931	297186870	35940	gain	2	16.67	MS7 Z2
51	chr1	300856681	300870120	13440	loss	1	unique	W1
52	chr1	311928541	311940060	11520	loss	1	unique	W1
53	chr1	312164311	312999810	835500	loss	11	91.67	A1 C3 DN1 DN5 M2 MS7 MS8 R2 W1 Z2 Z5
54	chr1	313087501	313107810	20310	loss	7	58.33	DN1 DN5 M2 MS8 R2 W1 Z2
55	chr1	314219251	314797560	578310	loss	2	16.67	C3 Z5
56	chr1	314867611	314977800	110190	loss	6	50	A1 DN1 DN5 MS7 MS8 R2
57	chr1	315218251	315227310	9060	loss	1	unique	Z5
58	chr10	515491	531480	15990	loss	1	unique	C3
59	chr10	678571	735810	57240	loss	1	unique	M2
60	chr10	904501	913560	9060	gain	1	unique	DN5
61	chr10	3729811	3764490	34680	loss	1	unique	A1
62	chr10	3942121	3964740	22620	loss	1	unique	DN5
63	chr10	5285311	5305560	20250	gain	1	unique	MS7
64	chr10	6322501	6339030	16530	loss	2	16.67	Z2 Z5
65	chr10	9403111	9414060	10950	loss	1	unique	M2
66	chr10	13124311	13133730	9420	loss	1	unique	R2
67	chr10	15774301	15784230	9930	gain	2	16.67	Z2 Z5
68	chr10	16444801	16455510	10710	loss	1	unique	C3
69	chr10	16524601	16547460	22860	loss	1	unique	C3
70	chr10	19837261	19847310	10050	gain	1	unique	Z2
71	chr10	21579751	21699060	119310	loss	2	16.67	R2 Z2
72	chr10	22215991	23388810	1172820	loss	7	58.33	C3 DN1 M2 MS8 Y2 Z2 Z5
73	chr10	23499001	23544780	45780	gain	2	16.67	DN1 MS7
74	chr10	40187251	40196370	9120	gain	1	unique	Z2
75	chr10	40283431	40304310	20880	gain	3	25	C3 DN5 Z2
76	chr10	40419001	40457370	38370	gain	5	41.67	C3 DN1 DN5 Y2 Z2
77	chr10	45675721	45690870	15150	loss	3	25	R2 Z2 Z5
78	chr10	48523501	48549570	26070	gain	1	unique	MS7
79	chr10	48998431	49007670	9240	gain	1	unique	Z2
80	chr10	54551251	54561270	10020	loss	1	unique	Z2
81	chr10	62776501	62788560	12060	loss	1	unique	Z5
82	chr10	67884751	67893810	9060	loss	1	unique	A1
83	chr10	78275371	78340860	65490	gain	1	unique	DN5
84	chr10	78614611	78633180	18570	gain	2	16.67	MS7 MS8
85	chr10	78658111	79094310	436200	both	3	25	M2 Z2 Z5
86	chr11	5271751	5283300	11550	loss	1	unique	MS7
87	chr11	13281751	13295310	13560	loss	1	unique	Z2
88	chr11	16429801	16439700	9900	loss	1	unique	DN1
89	chr11	22223251	22235100	11850	loss	1	unique	Z2
90	chr11	22547371	22558560	11190	loss	3	25	A1 M2 W1
91	chr11	26158621	26174310	15690	loss	2	16.67	A1 MS8
92	chr11	26854591	26865600	11010	loss	2	16.67	DN5 MS8
93	chr11	31473001	31500060	27060	loss	1	unique	C3
94	chr11	32215501	32231310	15810	gain	1	unique	C3
95	chr11	38864251	38888970	24720	loss	3	25	A1 MS7 MS8
96	chr11	39091501	39120810	29310	loss	4	33.33	A1 MS7 MS8 W1
97	chr11	41064811	41073810	9000	loss	1	unique	Z5
98	chr11	41155171	41191410	36240	loss	1	unique	Z5
99	chr11	53962111	53971230	9120	loss	2	16.67	A1 R2
100	chr11	58077181	58086060	8880	gain	1	unique	MS7
101	chr11	61288831	61301310	12480	loss	1	unique	R2
102	chr11	61391041	61402560	11520	loss	1	unique	R2
103	chr11	61706251	61733490	27240	loss	1	unique	Z2
104	chr11	62514661	62691750	177090	gain	12	100	A1 C3 DN1 DN5 M2 MS7 MS8 R2 W1 Y2 Z2 Z5
105	chr11	62691810	62798160	106351	gain	12	100	A1 C3 DN1 DN5 M2 MS7 MS8 R2 W1 Y2 Z2 Z5
106	chr11	62802121	62865480	63360	gain	12	100	A1 C3 DN1 DN5 M2 MS7 MS8 R2 W1 Y2 Z2 Z5
107	chr11	62948431	62975250	26820	loss	2	16.67	MS7 MS8
108	chr11	62977560	62993310	15751	loss	2	16.67	MS7 MS8
109	chr11	63518701	63546870	28170	loss	1	unique	Z2
110	chr11	64368001	64377060	9060	gain	1	unique	Z2
111	chr11	65466001	65475300	9300	loss	1	unique	R2
112	chr11	66762001	66881310	119310	loss	1	unique	Z5
113	chr11	68296501	68323920	27420	loss	2	16.67	R2 Z5
114	chr11	70562251	71910060	1347810	both	8	66.67	A1 DN1 DN5 M2 MS7 R2 Z2 Z5
115	chr11	77292001	77310060	18060	loss	1	unique	MS8
116	chr11	79854751	79875060	20310	loss	2	16.67	A1 DN1
117	chr11	80421751	80448810	27060	loss	1	unique	R2
118	chr12	12847501	12856560	9060	gain	1	unique	A1
119	chr12	13151551	13162620	11070	loss	1	unique	MS8
120	chr12	13959241	13986300	27060	loss	1	unique	Z2
121	chr12	14204851	14229180	24330	loss	1	unique	DN1
122	chr12	17988871	17997810	8940	loss	1	unique	Z5
123	chr12	18231751	18281670	49920	loss	3	25	A1 DN1 W1
124	chr12	18288001	18297060	9060	loss	1	unique	Z5
125	chr12	23226751	23420310	193560	loss	1	unique	Y2
126	chr12	23661721	23765280	103560	loss	1	unique	A1
127	chr12	30820501	30890310	69810	loss	1	unique	Y2
128	chr12	35716051	35746590	30540	loss	1	unique	MS8
129	chr12	38047501	38059410	11910	loss	1	unique	R2
130	chr12	40691851	40700490	8640	loss	1	unique	R2
131	chr12	44458291	44480670	22380	loss	1	unique	Z2
132	chr12	44772751	44831550	58800	loss	1	unique	W1
133	chr12	50766601	50827500	60900	loss	6	50	DN1 DN5 MS7 MS8 R2 Z2
134	chr12	50880331	51250740	370410	both	9	75	A1 C3 DN1 DN5 MS7 MS8 R2 Z2 Z5
135	chr12	51300481	51318060	17580	gain	1	unique	C3
136	chr12	53338501	53352240	13740	loss	2	16.67	R2 Z2
137	chr12	53662801	53764350	101550	loss	1	unique	Y2
138	chr12	54513481	54528930	15450	loss	1	unique	C3
139	chr12	60480001	60491550	11550	loss	1	unique	C3
140	chr13	927001	936480	9480	gain	1	unique	C3
141	chr13	1395721	1413420	17700	loss	2	16.67	DN5 Z2
142	chr13	2052001	2072430	20430	loss	1	unique	Z5
143	chr13	2682061	2695560	13500	gain	1	unique	Z2
144	chr13	7265251	7281060	15810	gain	3	25	DN1 DN5 MS8
145	chr13	8093731	8232300	138570	loss	1	unique	W1
146	chr13	8919301	8928120	8820	loss	1	unique	A1
147	chr13	10550611	10570680	20070	loss	1	unique	Z5
148	chr13	12764251	12773550	9300	loss	1	unique	Z2
149	chr13	14172601	14182290	9690	loss	1	unique	A1
150	chr13	14996491	15039120	42630	loss	9	75	A1 DN5 M2 MS7 MS8 R2 W1 Z2 Z5
151	chr13	34128001	34150560	22560	loss	5	41.67	DN5 MS7 MS8 R2 Z5
152	chr13	34207351	34233930	26580	loss	11	91.67	A1 C3 DN1 DN5 M2 MS7 MS8 R2 W1 Z2 Z5
153	chr13	61533061	61557870	24810	loss	1	unique	R2
154	chr13	63371251	63380550	9300	gain	2	16.67	Z2 Z5
155	chr13	64536541	64552620	16080	loss	2	16.67	Z2 Z5
156	chr13	69450751	69476340	25590	loss	2	16.67	C3 W1
157	chr13	77945041	77967180	22140	loss	2	16.67	A1 Z2
158	chr13	93017251	93026670	9420	loss	1	unique	Z5
159	chr13	93127231	93135150	7920	loss	1	unique	A1
160	chr13	122132311	122148240	15930	loss	1	unique	C3
161	chr13	122193241	122235810	42570	loss	2	16.67	M2 R2
162	chr13	122378341	122391060	12720	gain	12	100	A1 C3 DN1 DN5 M2 MS7 MS8 R2 W1 Y2 Z2 Z5
163	chr13	138559501	138825060	265560	loss	2	16.67	MS7 MS8
164	chr13	141232501	141266310	33810	loss	8	66.67	A1 DN1 DN5 M2 MS7 R2 Z2 Z5
165	chr13	147784231	147867810	83580	gain	6	50	DN1 DN5 MS7 MS8 W1 Z2
166	chr13	157880851	157976610	95760	loss	1	unique	C3
167	chr13	158004600	158150430	145831	loss	1	unique	C3
168	chr13	158217121	158227590	10470	loss	1	unique	Z2
169	chr13	164187481	164275290	87810	loss	3	25	MS7 MS8 Z5
170	chr13	164277001	164287980	10980	loss	1	unique	Z5
171	chr13	164902501	164918310	15810	loss	1	unique	R2
172	chr13	170631001	170860560	229560	loss	1	unique	Z5
173	chr13	171081961	171166620	84660	gain	2	16.67	Z2 Z5
174	chr13	171166621	171364350	197730	gain	1	unique	Z5
175	chr13	171378181	171816870	438690	loss	2	16.67	DN1 DN5
176	chr13	171921690	172181370	259681	gain	2	16.67	Z2 Z5
177	chr13	172181371	172257120	75750	gain	1	unique	Z5
178	chr13	193198861	193212060	13200	loss	1	unique	Z2
179	chr13	194591251	194602560	11310	loss	2	16.67	A1 W1
180	chr13	196040251	196049670	9420	gain	2	16.67	R2 Z2
181	chr13	197365501	197374620	9120	loss	1	unique	Z5
182	chr13	197872410	197883060	10651	loss	1	unique	C3
183	chr13	202054501	202068840	14340	loss	1	unique	Z2
184	chr13	204347971	204365310	17340	loss	1	unique	DN5
185	chr13	204710281	204727740	17460	loss	3	25	DN5 R2 W1
186	chr13	205699861	205812120	112260	loss	2	16.67	R2 Z5
187	chr13	213446431	213507060	60630	gain	12	100	A1 C3 DN1 DN5 M2 MS7 MS8 R2 W1 Y2 Z2 Z5
188	chr14	2230051	2297310	67260	loss	1	unique	R2
189	chr14	2451571	2461740	10170	loss	1	unique	Z5
190	chr14	6324301	6336300	12000	loss	1	unique	Z5
191	chr14	6540181	6556800	16620	loss	2	16.67	R2 Z5
192	chr14	6999751	7076310	76560	loss	1	unique	A1
193	chr14	10572871	10585440	12570	loss	1	unique	A1
194	chr14	12582001	12593160	11160	loss	1	unique	Z2
195	chr14	14006431	14022180	15750	loss	1	unique	DN5
196	chr14	17946961	17955780	8820	loss	1	unique	Z5
197	chr14	18825811	18846060	20250	loss	1	unique	Z2
198	chr14	21069001	21103110	34110	gain	5	41.67	MS7 MS8 R2 Z2 Z5
199	chr14	34672561	34760550	87990	loss	1	unique	Y2
200	chr14	36639001	36660870	21870	loss	1	unique	R2
201	chr14	43206751	43335480	128730	loss	1	unique	Y2
202	chr14	52094371	52292310	197940	gain	4	33.33	A1 DN1 MS7 MS8
203	chr14	52384501	52407060	22560	gain	5	41.67	C3 DN5 MS7 MS8 Z2
204	chr14	56367001	56407560	40560	loss	5	41.67	DN5 MS7 MS8 Z2 Z5
205	chr14	62577601	62588790	11190	loss	4	33.33	MS7 MS8 R2 Z2
206	chr14	65602741	65617530	14790	loss	1	unique	MS7
207	chr14	74107561	74160060	52500	gain	10	83.33	A1 C3 DN1 DN5 MS7 MS8 R2 W1 Z2 Z5
208	chr14	89217001	89268810	51810	loss	7	58.33	DN5 M2 MS7 R2 W1 Z2 Z5
209	chr14	90342421	90360000	17580	loss	1	unique	W1
210	chr14	90380310	90400620	20311	loss	1	unique	W1
211	chr14	94203001	94653060	450060	gain	6	50	A1 DN1 MS7 MS8 Z2 Z5
212	chr14	96817561	96858060	40500	loss	1	unique	C3
213	chr14	99227251	99247740	20490	loss	1	unique	M2
214	chr14	115852621	116284560	431940	gain	11	91.67	A1 C3 DN1 DN5 MS7 MS8 R2 W1 Y2 Z2 Z5
215	chr14	116481571	116507550	25980	gain	1	unique	Z2
216	chr14	120480751	120505620	24870	loss	1	unique	MS8
217	chr14	120674251	120705810	31560	gain	4	33.33	A1 MS8 Z2 Z5
218	chr14	120795751	120843300	47550	gain	6	50	A1 M2 MS7 MS8 Z2 Z5
219	chr14	129352051	129370560	18510	loss	1	unique	R2
220	chr14	129883981	129914010	30030	gain	1	unique	R2
221	chr14	139756561	139783560	27000	loss	1	unique	W1
222	chr14	141379411	141396870	17460	loss	1	unique	R2
223	chr14	142191121	142202670	11550	loss	1	unique	A1
224	chr14	145012501	145026180	13680	loss	1	unique	R2
225	chr14	153329941	153447810	117870	gain	11	91.67	A1 C3 DN1 DN5 M2 MS7 MS8 R2 W1 Z2 Z5
226	chr14	153674251	153724560	50310	gain	7	58.33	DN1 DN5 M2 MS7 MS8 W1 Z2
227	chr15	2223001	2307810	84810	both	3	25	A1 C3 DN1
228	chr15	2493001	2542740	49740	loss	1	unique	A1
229	chr15	6157141	6170340	13200	loss	1	unique	C3
230	chr15	10917121	10928310	11190	loss	1	unique	MS7
231	chr15	12342991	12354810	11820	loss	1	unique	MS7
232	chr15	13725001	13803990	78990	gain	12	100	A1 C3 DN1 DN5 M2 MS7 MS8 R2 W1 Y2 Z2 Z5
233	chr15	17790871	17828550	37680	gain	1	unique	M2
234	chr15	25729951	25762560	32610	loss	1	unique	A1
235	chr15	33012241	33021480	9240	loss	1	unique	R2
236	chr15	43387591	43706310	318720	both	6	50	A1 C3 DN1 DN5 R2 Z5
237	chr15	76613221	76621560	8340	loss	1	unique	MS7
238	chr15	76985311	76992930	7620	loss	4	33.33	A1 DN5 R2 Z2
239	chr15	100263511	100273560	10050	gain	8	66.67	A1 DN1 DN5 MS7 MS8 R2 Z2 Z5
240	chr15	100766491	100833930	67440	gain	7	58.33	DN1 DN5 MS7 MS8 R2 Z2 Z5
241	chr15	108720001	108768870	48870	loss	1	unique	C3
242	chr15	116193031	116201370	8340	loss	3	25	DN5 R2 Z5
243	chr15	136422001	136496310	74310	loss	3	25	R2 W1 Z2
244	chr15	139830811	139842060	11250	gain	1	unique	Z5
245	chr15	143888461	143898420	9960	loss	3	25	A1 DN1 R2
246	chr15	144207001	144225060	18060	gain	1	unique	R2
247	chr15	153949501	154026060	76560	both	8	66.67	A1 DN1 DN5 MS7 MS8 R2 Z2 Z5
248	chr15	154026061	154194810	168750	both	8	66.67	A1 DN1 DN5 MS7 MS8 R2 Z2 Z5
249	chr15	154194811	154316250	121440	both	5	41.67	DN1 DN5 M2 R2 Z2
250	chr15	154316251	154372560	56310	gain	3	25	A1 DN1 DN5
251	chr15	155180161	155524560	344400	both	4	33.33	M2 MS8 R2 Z5
252	chr15	155526751	155553930	27180	loss	2	16.67	MS8 R2
253	chr16	1107001	1116060	9060	gain	12	100	A1 C3 DN1 DN5 M2 MS7 MS8 R2 W1 Y2 Z2 Z5
254	chr16	2691001	2720310	29310	loss	5	41.67	C3 DN1 DN5 R2 W1
255	chr16	6144751	6158310	13560	gain	3	25	DN5 MS7 MS8
256	chr16	8957041	8964060	7020	loss	2	16.67	A1 Y2
257	chr16	9249751	9279060	29310	loss	4	33.33	DN5 MS8 R2 W1
258	chr16	10838251	10880790	42540	loss	2	16.67	MS7 R2
259	chr16	12231241	12240180	8940	gain	3	25	R2 Z2 Z5
260	chr16	12323251	12334620	11370	gain	1	unique	MS7
261	chr16	28521721	28536810	15090	gain	1	unique	MS8
262	chr16	29151001	29178060	27060	loss	3	25	MS7 R2 Z2
263	chr16	30196501	30215310	18810	loss	2	16.67	M2 Z2
264	chr16	31329841	31346010	16170	loss	2	16.67	R2 Z5
265	chr16	44388721	44430810	42090	loss	1	unique	M2
266	chr16	49476271	49495170	18900	gain	1	unique	DN1
267	chr16	51355381	51369810	14430	gain	2	16.67	MS7 MS8
268	chr16	72980251	73064430	84180	loss	1	unique	A1
269	chr16	75969001	75980310	11310	loss	2	16.67	M2 R2
270	chr16	83961001	86596290	2635290	gain	11	91.67	A1 C3 DN1 DN5 M2 MS8 R2 W1 Y2 Z2 Z5
271	chr17	5401	456810	451410	loss	12	100	A1 C3 DN1 DN5 M2 MS7 MS8 R2 W1 Y2 Z2 Z5
272	chr17	2192161	2211810	19650	gain	2	16.67	C3 R2
273	chr17	3440371	3454950	14580	loss	1	unique	Z2
274	chr17	7440751	7452120	11370	loss	1	unique	Z2
275	chr17	8099611	8188170	88560	loss	1	unique	A1
276	chr17	9983251	9996000	12750	gain	1	unique	Z5
277	chr17	13983751	14015310	31560	gain	2	16.67	M2 MS7
278	chr17	17089711	17102310	12600	gain	1	unique	C3
279	chr17	17282911	17295810	12900	gain	1	unique	DN1
280	chr17	17793001	17826810	33810	loss	1	unique	Z5
281	chr17	19123411	19134540	11130	loss	1	unique	R2
282	chr17	19179901	19208310	28410	loss	1	unique	Z5
283	chr17	23814961	23874870	59910	loss	2	16.67	DN1 DN5
284	chr17	35638651	35646810	8160	loss	2	16.67	MS8 R2
285	chr17	42176671	42185490	8820	gain	1	unique	C3
286	chr17	54614311	54623850	9540	loss	1	unique	Z2
287	chr17	59739751	59769060	29310	loss	4	33.33	MS8 R2 Z2 Z5
288	chr17	59778181	59787060	8880	loss	1	unique	Z2
289	chr17	69345001	69696960	351960	gain	4	33.33	A1 C3 Z2 Z5
290	chr18	225121	393870	168750	gain	6	50	A1 C3 M2 Y2 Z2 Z5
291	chr18	3519001	3530310	11310	gain	1	unique	DN5
292	chr18	7741261	7807560	66300	gain	3	25	MS7 MS8 R2
293	chr18	8252491	8295810	43320	loss	2	16.67	A1 M2
294	chr18	12676501	12694620	18120	loss	1	unique	Z2
295	chr18	14085241	14112180	26940	loss	1	unique	A1
296	chr18	23616001	23656680	40680	loss	1	unique	M2
297	chr18	24600031	24615480	15450	loss	1	unique	Z5
298	chr18	26239501	26248800	9300	loss	1	unique	Z2
299	chr18	27895501	27915870	20370	gain	1	unique	MS8
300	chr18	33064651	33082770	18120	loss	2	16.67	DN1 R2
301	chr18	33768001	33777060	9060	loss	2	16.67	DN5 MS8
302	chr18	38623561	38634810	11250	loss	1	unique	Z2
303	chr18	44709931	44727810	17880	gain	1	unique	Z2
304	chr18	48748501	48838560	90060	loss	5	41.67	DN5 MS7 MS8 R2 Z2
305	chr18	51495751	51509610	13860	gain	1	unique	MS7
306	chr18	53329501	53392980	63480	loss	2	16.67	A1 Y2
307	chr18	54129151	54139620	10470	loss	1	unique	W1
308	chr18	59618251	59634060	15810	loss	1	unique	MS7
309	chr2	4038751	4167300	128550	loss	2	16.67	A1 Y2
310	chr2	8679031	8716800	37770	loss	1	unique	MS8
311	chr2	11445751	11642880	197130	both	7	58.33	C3 M2 MS7 MS8 R2 Y2 Z5
312	chr2	11646061	11664480	18420	gain	1	unique	MS7
313	chr2	11666491	11741100	74610	loss	1	unique	M2
314	chr2	12687751	12705810	18060	loss	1	unique	C3
315	chr2	13533751	13549620	15870	gain	4	33.33	DN1 MS7 MS8 Z5
316	chr2	13801921	13830870	28950	loss	1	unique	R2
317	chr2	13845871	14285310	439440	loss	4	33.33	M2 MS8 R2 Z2
318	chr2	14514751	14599320	84570	loss	3	25	MS8 R2 Z5
319	chr2	14603161	14681310	78150	gain	1	unique	DN5
320	chr2	14726731	14746620	19890	gain	6	50	C3 DN5 M2 R2 W1 Z2
321	chr2	14748751	14771310	22560	loss	2	16.67	MS7 MS8
322	chr2	14848291	14913060	64770	loss	2	16.67	MS7 MS8
323	chr2	14969371	15067500	98130	loss	7	58.33	A1 DN5 MS7 MS8 R2 W1 Y2
324	chr2	15120361	15264060	143700	gain	1	unique	A1
325	chr2	15266431	15286620	20190	loss	1	unique	R2
326	chr2	15392251	15417060	24810	gain	5	41.67	A1 MS7 MS8 Z2 Z5
327	chr2	15529501	15565560	36060	loss	1	unique	R2
328	chr2	19514311	19534560	20250	loss	1	unique	Z5
329	chr2	25161871	25209060	47190	gain	1	unique	MS7
330	chr2	25722001	25769490	47490	loss	1	unique	M2
331	chr2	28153801	28163310	9510	loss	1	unique	MS8
332	chr2	30618121	30631290	13170	loss	1	unique	Z5
333	chr2	30694501	30708060	13560	loss	4	33.33	DN1 DN5 R2 W1
334	chr2	37332001	37345560	13560	loss	1	unique	Z5
335	chr2	37647181	37663290	16110	loss	1	unique	C3
336	chr2	42131371	42143580	12210	loss	2	16.67	C3 R2
337	chr2	55386301	55413060	26760	gain	10	83.33	A1 C3 DN1 M2 MS7 R2 W1 Y2 Z2 Z5
338	chr2	56971201	57048600	77400	loss	3	25	A1 DN1 DN5
339	chr2	61350751	61455330	104580	loss	2	16.67	DN1 R2
340	chr2	62186101	63103860	917760	both	5	41.67	DN5 M2 MS7 R2 Z2
341	chr2	63623311	63636810	13500	loss	2	16.67	R2 Z5
342	chr2	64559251	64577310	18060	loss	1	unique	Z2
343	chr2	67864051	68276910	412860	loss	4	33.33	A1 DN5 R2 Y2
344	chr2	68319001	68352360	33360	loss	1	unique	DN5
345	chr2	68429251	68530560	101310	loss	1	unique	DN5
346	chr2	70668061	70684470	16410	loss	1	unique	A1
347	chr2	72481501	72639060	157560	both	4	33.33	DN5 R2 Z2 Z5
348	chr2	74083501	74092740	9240	loss	4	33.33	MS7 R2 Z2 Z5
349	chr2	81195751	81204810	9060	gain	4	33.33	DN1 DN5 Z2 Z5
350	chr2	83893501	83925300	31800	loss	1	unique	W1
351	chr2	96281251	96304560	23310	loss	2	16.67	DN1 DN5
352	chr2	120051061	120060060	9000	gain	11	91.67	A1 C3 DN1 DN5 M2 MS7 MS8 R2 Y2 Z2 Z5
353	chr2	129044731	129060540	15810	loss	1	unique	DN1
354	chr2	130133251	130151310	18060	loss	1	unique	DN5
355	chr2	130385251	130428060	42810	loss	1	unique	W1
356	chr2	131393371	131420310	26940	gain	3	25	A1 MS7 R2
357	chr2	140935501	140951310	15810	loss	2	16.67	Z2 Z5
358	chr2	144038911	144056310	17400	loss	1	unique	DN1
359	chr2	148897381	148923060	25680	loss	3	25	DN5 Z2 Z5
360	chr2	148923061	148938750	15690	loss	1	unique	DN5
361	chr2	148947751	149088810	141060	loss	2	16.67	DN5 W1
362	chr2	153310801	153337350	26550	loss	1	unique	Z2
363	chr2	155529241	155547660	18420	loss	1	unique	Z5
364	chr2	158604751	158683560	78810	gain	2	16.67	MS7 MS8
365	chr2	158823481	158843310	19830	loss	1	unique	R2
366	chr2	158852311	158877240	24930	both	2	16.67	MS8 R2
367	chr2	158917501	158928930	11430	loss	1	unique	R2
368	chr2	158964751	158992170	27420	gain	4	33.33	DN1 R2 Z2 Z5
369	chr2	158996310	159032490	36181	gain	1	unique	R2
370	chr2	159034501	159070560	36060	loss	1	unique	R2
371	chr2	159075061	159088560	13500	loss	1	unique	R2
372	chr2	159095731	159138060	42330	gain	2	16.67	R2 Z2
373	chr2	159154351	159214800	60450	loss	3	25	MS7 MS8 R2
374	chr2	159214801	159225810	11010	loss	1	unique	R2
375	chr2	159225811	159286500	60690	loss	1	unique	R2
376	chr2	159303510	159334230	30721	loss	1	unique	R2
377	chr2	159334231	159345420	11190	gain	1	unique	R2
378	chr2	159345421	159431040	85620	loss	2	16.67	R2 Z5
379	chr2	159493501	159525180	31680	gain	3	25	MS7 MS8 Y2
380	chr2	160103251	160119060	15810	loss	1	unique	M2
381	chr2	160168921	160179810	10890	loss	1	unique	M2
382	chr2	160179811	160236000	56190	loss	1	unique	M2
383	chr2	160238310	160323600	85291	loss	3	25	DN5 M2 R2
384	chr2	160335060	160355250	20191	loss	1	unique	M2
385	chr2	160355310	160393620	38311	loss	10	83.33	A1 C3 DN1 DN5 M2 MS8 R2 W1 Y2 Z2
386	chr2	161255251	161275560	20310	gain	3	25	MS8 R2 Z2
387	chr2	161624611	161658060	33450	loss	4	33.33	C3 MS7 MS8 Z2
388	chr2	162186751	162565350	378600	gain	12	100	A1 C3 DN1 DN5 M2 MS7 MS8 R2 W1 Y2 Z2 Z5
389	chr3	2479501	2488920	9420	gain	1	unique	MS7
390	chr3	6763921	7023570	259650	gain	1	unique	C3
391	chr3	7233931	7243530	9600	gain	1	unique	C3
392	chr3	8314471	8331810	17340	gain	7	58.33	C3 DN5 MS7 MS8 R2 Z2 Z5
393	chr3	21989491	22012050	22560	loss	3	25	C3 DN1 M2
394	chr3	22164241	22208040	43800	loss	1	unique	M2
395	chr3	22208041	22596060	388020	loss	3	25	C3 DN1 M2
396	chr3	25697251	25782810	85560	loss	1	unique	C3
397	chr3	29648251	29684370	36120	gain	2	16.67	DN5 Z5
398	chr3	40757821	40779060	21240	gain	3	25	DN5 Z2 Z5
399	chr3	44957251	45103560	146310	gain	3	25	A1 M2 Z2
400	chr3	51464251	51475740	11490	gain	1	unique	R2
401	chr3	59564251	59667810	103560	loss	5	41.67	A1 C3 DN1 MS7 Z2
402	chr3	59739751	59764560	24810	loss	2	16.67	DN1 MS7
403	chr3	59931001	59994540	63540	loss	4	33.33	A1 C3 DN1 MS7
404	chr3	60737161	60762450	25290	gain	3	25	DN5 MS7 R2
405	chr3	64760761	64789050	28290	loss	1	unique	DN5
406	chr3	64789051	64806810	17760	loss	1	unique	DN5
407	chr3	64818780	64850820	32041	loss	1	unique	DN5
408	chr3	64850880	64949700	98821	loss	1	unique	DN5
409	chr3	64962061	64974210	12150	loss	1	unique	DN5
410	chr3	64978890	65001690	22801	loss	1	unique	DN5
411	chr3	65007001	65023050	16050	loss	1	unique	DN5
412	chr3	65023051	65110500	87450	loss	1	unique	DN5
413	chr3	65110501	65128560	18060	loss	1	unique	DN5
414	chr3	65128561	65142060	13500	loss	1	unique	DN5
415	chr3	65144430	65157810	13381	loss	1	unique	DN5
416	chr3	65157811	65169060	11250	loss	1	unique	DN5
417	chr3	77341681	77357490	15810	loss	2	16.67	Z2 Z5
418	chr3	95980501	95990220	9720	gain	12	100	A1 C3 DN1 DN5 M2 MS7 MS8 R2 W1 Y2 Z2 Z5
419	chr3	100021501	100071060	49560	loss	1	unique	A1
420	chr3	100316251	100399560	83310	both	2	16.67	DN1 DN5
421	chr3	109670281	109757370	87090	loss	1	unique	DN1
422	chr3	114356251	114552480	196230	loss	1	unique	Y2
423	chr3	117540001	117567060	27060	loss	1	unique	MS7
424	chr3	120125251	120138810	13560	loss	1	unique	Z2
425	chr3	130201231	130286490	85260	loss	2	16.67	DN1 R2
426	chr3	141138181	141152220	14040	gain	1	unique	MS7
427	chr3	142860091	142904310	44220	loss	1	unique	Z5
428	chr3	142904311	142931910	27600	loss	1	unique	Z5
429	chr3	142931911	142965060	33150	loss	1	unique	Z5
430	chr3	142998751	143021310	22560	loss	1	unique	C3
431	chr3	143092560	143127720	35161	loss	1	unique	Z5
432	chr3	143131561	143170290	38730	loss	1	unique	Z5
433	chr3	143170291	143325120	154830	both	3	25	MS7 MS8 Z5
434	chr3	143325121	143347680	22560	loss	1	unique	Z5
435	chr3	143347681	143469000	121320	loss	1	unique	Z5
436	chr3	143469001	143480430	11430	both	4	33.33	MS7 MS8 Z2 Z5
437	chr3	143480431	143594910	114480	loss	1	unique	Z5
438	chr3	143611591	143641080	29490	both	2	16.67	M2 Z5
439	chr3	144347281	144391500	44220	gain	10	83.33	A1 DN1 DN5 M2 MS7 MS8 R2 W1 Z2 Z5
440	chr3	144391501	144783060	391560	gain	11	91.67	A1 C3 DN1 DN5 M2 MS7 MS8 R2 W1 Z2 Z5
441	chr4	5501251	5544300	43050	loss	2	16.67	C3 R2
442	chr4	5616001	5625180	9180	loss	1	unique	R2
443	chr4	5692561	5711580	19020	loss	2	16.67	R2 Z2
444	chr4	10915111	10935300	20190	loss	1	unique	R2
445	chr4	11077231	11095530	18300	loss	2	16.67	MS8 R2
446	chr4	11098621	11117550	18930	gain	1	unique	W1
447	chr4	13187251	13198560	11310	loss	2	16.67	MS7 Z5
448	chr4	15979801	16007880	28080	loss	1	unique	Z5
449	chr4	23213731	23241030	27300	loss	4	33.33	A1 M2 W1 Y2
450	chr4	26127181	26138310	11130	gain	1	unique	R2
451	chr4	29002501	29013810	11310	loss	1	unique	C3
452	chr4	31484791	31496520	11730	loss	1	unique	A1
453	chr4	35588551	35606430	17880	gain	2	16.67	MS7 MS8
454	chr4	37311751	37323900	12150	loss	1	unique	MS7
455	chr4	48413251	48422490	9240	loss	1	unique	R2
456	chr4	52053931	52067490	13560	gain	6	50	DN5 MS7 MS8 R2 Z2 Z5
457	chr4	59132251	59141310	9060	loss	1	unique	W1
458	chr4	66772681	66780060	7380	gain	3	25	MS8 Z2 Z5
459	chr4	67906261	67916310	10050	loss	1	unique	DN1
460	chr4	74504251	74530860	26610	loss	1	unique	Z5
461	chr4	90331471	90340050	8580	loss	1	unique	C3
462	chr4	97391251	97434060	42810	loss	2	16.67	A1 Z5
463	chr4	97609801	97625310	15510	loss	1	unique	Z5
464	chr4	99641791	99708810	67020	gain	7	58.33	A1 DN1 R2 W1 Y2 Z2 Z5
465	chr4	105329611	105468810	139200	loss	1	unique	C3
466	chr4	108687631	108704310	16680	loss	5	41.67	MS7 MS8 R2 Z2 Z5
467	chr4	108906751	108941100	34350	loss	5	41.67	MS7 MS8 R2 Z2 Z5
468	chr4	119151061	119328750	177690	gain	1	unique	DN5
469	chr4	119328751	119337810	9060	loss	1	unique	DN5
470	chr4	119337811	119389560	51750	gain	1	unique	DN5
471	chr4	122020891	122033310	12420	loss	1	unique	Z2
472	chr4	123966001	123977490	11490	gain	1	unique	Z2
473	chr4	124940251	124960050	19800	loss	1	unique	Z2
474	chr4	126263731	126321810	58080	gain	1	unique	C3
475	chr4	126469081	126565290	96210	gain	1	unique	C3
476	chr4	126642031	126684060	42030	gain	1	unique	C3
477	chr4	130752001	130801560	49560	loss	1	unique	DN5
478	chr4	131121001	131134110	13110	loss	1	unique	DN5
479	chr4	132063121	132071580	8460	gain	1	unique	Z2
480	chr5	3733051	3923490	190440	gain	4	33.33	DN1 DN5 W1 Z5
481	chr5	3991501	4005060	13560	gain	1	unique	Z5
482	chr5	10435681	10450080	14400	loss	2	16.67	DN5 M2
483	chr5	11016241	11031810	15570	gain	1	unique	Z2
484	chr5	18186751	18204810	18060	gain	2	16.67	MS7 MS8
485	chr5	20802871	20814990	12120	gain	1	unique	Z2
486	chr5	21101041	21116310	15270	gain	1	unique	A1
487	chr5	21235621	22196250	960630	both	9	75	A1 DN5 M2 MS7 MS8 R2 W1 Z2 Z5
488	chr5	22340310	22628310	288001	both	3	25	A1 MS7 Z2
489	chr5	24090751	24104430	13680	loss	3	25	A1 Z2 Z5
490	chr5	26703061	26906640	203580	loss	1	unique	C3
491	chr5	27702001	27759030	57030	loss	1	unique	Z2
492	chr5	31290751	31302060	11310	loss	1	unique	R2
493	chr5	32484211	32505810	21600	loss	2	16.67	MS7 W1
494	chr5	33007501	33023310	15810	gain	2	16.67	M2 Z2
495	chr5	33070801	33099810	29010	gain	2	16.67	M2 Z2
496	chr5	33927751	33955050	27300	loss	1	unique	MS8
497	chr5	36132871	36141810	8940	loss	1	unique	MS8
498	chr5	47556001	47565060	9060	loss	1	unique	DN5
499	chr5	55359181	55368480	9300	loss	2	16.67	A1 W1
500	chr5	59168251	59253600	85350	loss	1	unique	A1
501	chr5	60360931	60383100	22170	loss	1	unique	A1
502	chr5	76578751	76590480	11730	loss	4	33.33	DN1 R2 Z2 Z5
503	chr5	78003121	78043560	40440	loss	2	16.67	MS7 MS8
504	chr5	82215601	82238940	23340	gain	1	unique	R2
505	chr5	82482871	82534800	51930	gain	4	33.33	C3 DN5 MS8 Y2
506	chr5	83837251	83862660	25410	loss	3	25	MS8 Z2 Z5
507	chr5	84253681	84264930	11250	loss	1	unique	Z5
508	chr5	89101621	89109120	7500	loss	1	unique	DN5
509	chr5	92812561	92875620	63060	loss	1	unique	W1
510	chr5	94446481	94488810	42330	loss	4	33.33	DN5 R2 Z2 Z5
511	chr5	95156191	95186310	30120	loss	1	unique	DN1
512	chr5	96822001	96840060	18060	loss	1	unique	MS8
513	chr5	96885601	96952560	66960	loss	1	unique	MS8
514	chr5	98385751	98408310	22560	loss	10	83.33	A1 C3 DN1 DN5 MS7 MS8 R2 W1 Z2 Z5
515	chr5	100453501	100467060	13560	loss	1	unique	W1
516	chr5	100635931	100660560	24630	loss	1	unique	R2
517	chr5	101254501	101335740	81240	loss	1	unique	A1
518	chr5	101423551	101448060	24510	loss	3	25	R2 Z2 Z5
519	chr5	102019501	102033900	14400	loss	1	unique	R2
520	chr5	104555671	104564310	8640	gain	1	unique	Z2
521	chr5	105615001	105624060	9060	loss	5	41.67	DN5 R2 W1 Z2 Z5
522	chr5	108927001	108936060	9060	loss	1	unique	Z5
523	chr6	157501	175560	18060	gain	2	16.67	DN1 DN5
524	chr6	857371	911550	54180	gain	4	33.33	DN5 MS7 MS8 R2
525	chr6	8311621	8330040	18420	gain	1	unique	MS7
526	chr6	11139751	11151060	11310	loss	2	16.67	DN1 DN5
527	chr6	12280231	12294360	14130	loss	1	unique	Z5
528	chr6	12906601	12917310	10710	loss	1	unique	Z5
529	chr6	20009671	20022060	12390	loss	1	unique	Z2
530	chr6	20081491	20180310	98820	loss	1	unique	Z2
531	chr6	26502751	26545560	42810	gain	8	66.67	C3 DN1 DN5 M2 MS7 MS8 Z2 Z5
532	chr6	28757311	28800120	42810	loss	1	unique	Y2
533	chr6	29018311	29036310	18000	loss	2	16.67	DN1 DN5
534	chr6	29948701	29967810	19110	loss	1	unique	Z5
535	chr6	36517501	36537540	20040	gain	1	unique	MS8
536	chr6	39641941	39651870	9930	gain	4	33.33	MS8 R2 Z2 Z5
537	chr6	52463491	52719990	256500	gain	1	unique	DN5
538	chr6	52805251	52866360	61110	loss	3	25	C3 Y2 Z2
539	chr6	53599501	53615310	15810	gain	3	25	A1 C3 R2
540	chr6	56868751	56937270	68520	gain	1	unique	C3
541	chr6	67081501	67095180	13680	loss	1	unique	Z2
542	chr6	78021901	78078690	56790	loss	1	unique	Y2
543	chr6	85405501	85421610	16110	loss	1	unique	Z2
544	chr6	97723501	98586240	862740	loss	1	unique	DN1
545	chr6	107001541	107046300	44760	loss	5	41.67	M2 MS7 MS8 R2 Z2
546	chr6	107570251	107628810	58560	gain	1	unique	Y2
547	chr6	130716841	130725060	8220	loss	1	unique	C3
548	chr6	133020001	133044810	24810	gain	1	unique	R2
549	chr6	135326551	135342060	15510	gain	1	unique	MS7
550	chr6	138078541	138177300	98760	loss	4	33.33	A1 DN1 W1 Y2
551	chr6	144175501	144186810	11310	loss	1	unique	DN5
552	chr6	144362251	144387060	24810	gain	1	unique	A1
553	chr6	151924051	151940310	16260	gain	3	25	A1 C3 DN1
554	chr6	151998751	152210310	211560	gain	11	91.67	A1 C3 DN1 DN5 MS7 MS8 R2 W1 Y2 Z2 Z5
555	chr6	155653471	155688810	35340	loss	1	unique	Z5
556	chr7	5775751	5793930	18180	loss	1	unique	Z5
557	chr7	5807251	5843310	36060	loss	1	unique	A1
558	chr7	7072231	7087560	15330	loss	2	16.67	DN1 DN5
559	chr7	7758241	7769550	11310	loss	1	unique	Z2
560	chr7	7834561	7845810	11250	loss	3	25	M2 R2 W1
561	chr7	14375251	14389410	14160	loss	1	unique	A1
562	chr7	16917751	16943940	26190	loss	1	unique	DN5
563	chr7	16949251	16960560	11310	gain	2	16.67	MS7 MS8
564	chr7	18769501	18780810	11310	loss	1	unique	Z2
565	chr7	20486491	20495550	9060	loss	1	unique	Z5
566	chr7	21312061	21325680	13620	loss	1	unique	Z5
567	chr7	22200751	22239060	38310	gain	2	16.67	DN5 R2
568	chr7	22419421	22473060	53640	both	3	25	DN5 MS8 R2
569	chr7	23305501	23334750	29250	loss	2	16.67	DN5 R2
570	chr7	23334810	23359560	24751	loss	2	16.67	DN5 R2
571	chr7	23359561	23474790	115230	loss	2	16.67	DN5 R2
572	chr7	23474850	23488110	13261	loss	2	16.67	DN5 R2
573	chr7	23488170	23524350	36181	loss	2	16.67	DN5 R2
574	chr7	23524351	23665560	141210	loss	3	25	DN5 R2 Z5
575	chr7	23757931	23773170	15240	loss	1	unique	DN5
576	chr7	23773230	23814180	40951	loss	2	16.67	DN5 R2
577	chr7	24342811	24356310	13500	gain	9	75	A1 C3 DN1 DN5 M2 MS7 MS8 R2 Z2
578	chr7	24504751	24532470	27720	loss	3	25	MS7 R2 W1
579	chr7	24621751	24759180	137430	gain	7	58.33	C3 DN5 M2 MS7 MS8 R2 Z2
580	chr7	25359751	26673810	1314060	both	12	100	A1 C3 DN1 DN5 M2 MS7 MS8 R2 W1 Y2 Z2 Z5
581	chr7	28087111	28233060	145950	loss	5	41.67	C3 DN5 M2 R2 Y2
582	chr7	28365061	28388610	23550	loss	1	unique	Z5
583	chr7	28597501	28804560	207060	gain	2	16.67	DN5 R2
584	chr7	28806751	28822560	15810	loss	3	25	A1 DN1 W1
585	chr7	28953060	28966560	13501	loss	1	unique	W1
586	chr7	31473841	31495560	21720	loss	1	unique	DN1
587	chr7	31821751	31855560	33810	gain	2	16.67	A1 R2
588	chr7	50301961	50677050	375090	loss	2	16.67	A1 R2
589	chr7	50699310	50760060	60751	loss	1	unique	A1
590	chr7	77967001	77991810	24810	loss	1	unique	A1
591	chr7	82101091	82585440	484350	both	4	33.33	A1 M2 Y2 Z2
592	chr7	82604491	82629300	24810	loss	2	16.67	C3 M2
593	chr7	82687501	82707810	20310	gain	2	16.67	M2 Z2
594	chr7	82741501	82775310	33810	loss	2	16.67	C3 M2
595	chr7	84555001	84564180	9180	loss	1	unique	MS7
596	chr7	101424331	101446470	22140	gain	2	16.67	DN5 Z5
597	chr7	110396251	110421120	24870	loss	1	unique	Z2
598	chr7	113935501	113971560	36060	loss	3	25	MS7 R2 Z2
599	chr7	120201541	120213060	11520	loss	1	unique	A1
600	chr7	122793751	122807310	13560	gain	1	unique	R2
601	chr7	131024311	131051430	27120	loss	2	16.67	C3 MS8
602	chr7	131718871	131730420	11550	loss	2	16.67	MS7 MS8
603	chr7	132639751	132797310	157560	loss	2	16.67	C3 MS8
604	chr7	133404751	133413810	9060	loss	1	unique	DN1
605	chr7	133544491	133557810	13320	loss	1	unique	W1
606	chr8	5751121	5760060	8940	loss	1	unique	MS8
607	chr8	6369931	6383310	13380	loss	1	unique	R2
608	chr8	8218141	8228610	10470	loss	3	25	C3 DN1 Y2
609	chr8	8577001	8586060	9060	loss	1	unique	Z2
610	chr8	10104751	10117140	12390	gain	1	unique	Z2
611	chr8	10269121	10343550	74430	gain	2	16.67	A1 Z5
612	chr8	14541751	14559810	18060	loss	1	unique	Z5
613	chr8	16103251	16112310	9060	loss	1	unique	MS8
614	chr8	22245481	22275060	29580	loss	1	unique	A1
615	chr8	23056231	23066310	10080	loss	1	unique	A1
616	chr8	24259501	24269160	9660	loss	1	unique	DN1
617	chr8	25074001	25094310	20310	loss	2	16.67	Z2 Z5
618	chr8	28471501	28485420	13920	loss	1	unique	Z5
619	chr8	37669801	37704750	34950	loss	1	unique	W1
620	chr8	43301791	43891650	589860	gain	2	16.67	C3 Y2
621	chr8	57525991	57552810	26820	gain	3	25	MS7 MS8 Z2
622	chr8	59195251	59402310	207060	loss	1	unique	Z2
623	chr8	61096501	61141560	45060	loss	1	unique	W1
624	chr8	64299151	64307310	8160	gain	2	16.67	C3 Z2
625	chr8	69423991	69439620	15630	loss	1	unique	MS8
626	chr8	70555501	70601040	45540	loss	6	50	A1 C3 MS7 MS8 R2 Z2
627	chr8	70696261	70758060	61800	loss	4	33.33	A1 MS7 R2 Z2
628	chr8	95383021	95391060	8040	gain	4	33.33	C3 DN1 MS8 W1
629	chr8	97978501	98039310	60810	loss	1	unique	W1
630	chr8	100395241	100467300	72060	loss	1	unique	MS7
631	chr8	100482751	100496310	13560	gain	1	unique	Z5
632	chr8	100674001	100770990	96990	loss	1	unique	MS7
633	chr8	101102341	101117850	15510	loss	1	unique	MS8
634	chr8	103565251	103583670	18420	loss	1	unique	Z2
635	chr8	109224001	109247940	23940	loss	1	unique	R2
636	chr8	109962001	109993740	31740	gain	1	unique	Y2
637	chr8	131541931	131676810	134880	loss	1	unique	A1
638	chr8	135549061	135569490	20430	loss	1	unique	Z2
639	chr8	140024971	140249610	224640	loss	8	66.67	A1 DN1 DN5 M2 MS7 MS8 W1 Z2
640	chr8	140586751	140595810	9060	loss	1	unique	Z2
641	chr9	1749331	2245560	496230	both	4	33.33	A1 DN1 DN5 M2
642	chr9	3217621	3309810	92190	both	2	16.67	DN1 Z2
643	chr9	3530041	3618060	88020	gain	1	unique	DN1
644	chr9	4259251	4272810	13560	gain	1	unique	W1
645	chr9	4389751	4414560	24810	loss	4	33.33	A1 MS7 MS8 Z2
646	chr9	4446001	4477560	31560	both	6	50	DN5 MS7 MS8 R2 Z2 Z5
647	chr9	4482001	4491060	9060	loss	1	unique	Z2
648	chr9	5114251	5130060	15810	gain	1	unique	Z2
649	chr9	5260681	5323560	62880	gain	1	unique	MS7
650	chr9	5404501	5415810	11310	loss	2	16.67	C3 Z2
651	chr9	5568751	5591790	23040	both	4	33.33	DN1 M2 Z2 Z5
652	chr9	5688001	5814060	126060	loss	2	16.67	Y2 Z5
653	chr9	6599251	6759060	159810	gain	4	33.33	A1 R2 W1 Z2
654	chr9	8305651	8316060	10410	loss	1	unique	Z2
655	chr9	9370141	9395490	25350	gain	1	unique	MS7
656	chr9	9549001	9614310	65310	loss	6	50	A1 DN1 DN5 M2 W1 Y2
657	chr9	12440251	12460560	20310	loss	2	16.67	C3 Z2
658	chr9	24657931	24671610	13680	loss	1	unique	DN1
659	chr9	29231131	29275230	44100	gain	1	unique	A1
660	chr9	31866421	31900560	34140	loss	2	16.67	MS8 W1
661	chr9	39989251	39998430	9180	gain	5	41.67	DN5 M2 MS7 MS8 R2
662	chr9	40047751	40072560	24810	both	6	50	DN5 M2 MS7 MS8 R2 Z5
663	chr9	44475991	44484810	8820	gain	1	unique	Z2
664	chr9	56088001	56423850	335850	both	8	66.67	A1 C3 DN5 M2 MS8 R2 W1 Z2
665	chr9	56830501	56952060	121560	gain	1	unique	A1
666	chr9	58549501	58623810	74310	gain	8	66.67	A1 DN1 DN5 MS7 MS8 R2 Z2 Z5
667	chr9	60966661	61017810	51150	loss	1	unique	W1
668	chr9	61114561	61128480	13920	loss	1	unique	MS7
669	chr9	69654631	69765810	111180	gain	7	58.33	A1 DN1 DN5 MS7 R2 Z2 Z5
670	chr9	69961621	69972870	11250	gain	5	41.67	A1 DN1 MS7 R2 Z2
671	chr9	76376491	76456680	80190	loss	1	unique	A1
672	chr9	86719561	86729220	9660	loss	1	unique	MS8
673	chr9	89959501	89971410	11910	loss	1	unique	Z2
674	chr9	90040681	90063060	22380	loss	1	unique	Z5
675	chr9	101338351	101349300	10950	loss	5	41.67	DN5 MS7 R2 Z2 Z5
676	chr9	102688891	102741810	52920	gain	1	unique	R2
677	chr9	109815751	109824810	9060	loss	1	unique	R2
678	chr9	110629741	110646060	16320	loss	1	unique	Z5
679	chr9	119538301	119547060	8760	loss	2	16.67	A1 MS7
680	chr9	134444251	134460060	15810	gain	2	16.67	DN1 R2
681	chr9	138845671	138861180	15510	loss	1	unique	DN5
682	chr9	144047251	144104520	57270	loss	2	16.67	A1 Y2
683	chr9	145998841	146013810	14970	loss	1	unique	M2
684	chr9	146040751	146056560	15810	gain	1	unique	MS8
685	chr9	146711251	146763600	52350	loss	4	33.33	C3 DN1 M2 Z2
686	chr9	146812501	146835060	22560	loss	1	unique	DN1
687	chr9	147334861	147343560	8700	loss	1	unique	DN5
688	chr9	149341501	149352810	11310	loss	2	16.67	Z2 Z5
689	chr9	150968251	150984060	15810	loss	1	unique	Z2
690	chrX	181	16650	16470	gain	2	16.67	Z2 Z5
691	chrX	18001	373980	355980	gain	7	58.33	A1 C3 DN5 M2 W1 Z2 Z5
692	chrX	1836001	1872060	36060	loss	1	unique	DN5
693	chrX	2306551	2317560	11010	loss	1	unique	M2
694	chrX	5330671	5341560	10890	loss	1	unique	C3
695	chrX	11963491	12003810	40320	loss	1	unique	C3
696	chrX	14472841	14487420	14580	loss	1	unique	MS7
697	chrX	23484451	23494620	10170	gain	7	58.33	DN5 M2 MS7 MS8 W1 Y2 Z5
698	chrX	27999661	28015830	16170	loss	1	unique	W1
699	chrX	32767411	32778060	10650	loss	1	unique	C3
700	chrX	40527301	40536420	9120	loss	1	unique	DN5
701	chrX	41953501	41969310	15810	loss	1	unique	C3
702	chrX	51300001	51311370	11370	loss	2	16.67	C3 Z2
703	chrX	53835751	53876310	40560	gain	3	25	A1 DN5 W1
704	chrX	55266751	55275870	9120	loss	3	25	MS7 MS8 Z2
705	chrX	58655611	58686180	30570	loss	2	16.67	Z2 Z5
706	chrX	65088421	65112810	24390	loss	5	41.67	DN5 MS7 MS8 Z2 Z5
707	chrX	65425921	65435100	9180	loss	1	unique	Z5
708	chrX	68368621	68380830	12210	loss	6	50	A1 DN5 M2 MS8 Z2 Z5
709	chrX	68535541	68600610	65070	loss	8	66.67	A1 DN5 M2 MS7 MS8 W1 Z2 Z5
710	chrX	69628501	69655560	27060	loss	2	16.67	DN5 M2
711	chrX	71644861	71659680	14820	loss	8	66.67	A1 DN5 M2 MS7 MS8 W1 Z2 Z5
712	chrX	72407251	72446100	38850	loss	1	unique	MS7
713	chrX	73550491	73566180	15690	loss	8	66.67	A1 DN5 M2 MS7 MS8 W1 Z2 Z5
714	chrX	74208211	74218560	10350	gain	3	25	MS7 MS8 Z2
715	chrX	74643751	74653350	9600	loss	1	unique	MS7
716	chrX	74862841	74891310	28470	loss	1	unique	MS8
717	chrX	74924611	74992800	68190	loss	7	58.33	A1 DN5 M2 MS8 W1 Z2 Z5
718	chrX	75287971	75312300	24330	loss	1	unique	M2
719	chrX	76373911	76395990	22080	loss	2	16.67	M2 MS7
720	chrX	77593980	77618490	24511	loss	7	58.33	A1 DN5 M2 MS8 W1 Z2 Z5
721	chrX	80592301	80723730	131430	loss	7	58.33	DN5 M2 MS7 MS8 W1 Z2 Z5
722	chrX	82114531	82130160	15630	loss	7	58.33	A1 DN5 M2 MS7 MS8 W1 Z2
723	chrX	82168231	82188060	19830	loss	3	25	DN5 M2 W1
724	chrX	83281801	83317620	35820	gain	8	66.67	A1 DN5 M2 MS7 MS8 W1 Z2 Z5
725	chrX	83320471	83337870	17400	loss	8	66.67	A1 DN5 M2 MS7 MS8 W1 Z2 Z5
726	chrX	83497501	83547060	49560	loss	2	16.67	M2 W1
727	chrX	84024181	84033060	8880	loss	6	50	A1 DN5 MS7 MS8 Z2 Z5
728	chrX	84119101	84357780	238680	loss	5	41.67	DN5 MS7 MS8 Z2 Z5
729	chrX	85595881	85614870	18990	loss	1	unique	A1
730	chrX	85767751	85783560	15810	loss	3	25	M2 MS7 MS8
731	chrX	87731731	87741240	9510	loss	8	66.67	A1 DN5 M2 MS7 MS8 W1 Z2 Z5
732	chrX	87748231	87763560	15330	loss	5	41.67	DN5 MS7 MS8 Z2 Z5
733	chrX	89258281	89266680	8400	gain	1	unique	A1
734	chrX	91336681	91353210	16530	loss	8	66.67	A1 DN5 M2 MS7 MS8 W1 Z2 Z5
735	chrX	91620001	91658310	38310	loss	3	25	MS8 Z2 Z5
736	chrX	92583421	92609190	25770	loss	3	25	MS8 W1 Z5
737	chrX	92741221	92749560	8340	loss	3	25	A1 DN5 W1
738	chrX	93141301	93150180	8880	loss	1	unique	MS8
739	chrX	95168491	95203140	34650	loss	7	58.33	A1 DN5 M2 MS8 W1 Z2 Z5
740	chrX	95265421	95300070	34650	loss	8	66.67	A1 DN5 M2 MS7 MS8 W1 Z2 Z5
741	chrX	95422501	95508120	85620	loss	2	16.67	Z2 Z5
742	chrX	95970211	95999460	29250	loss	8	66.67	A1 DN5 M2 MS7 MS8 W1 Z2 Z5
743	chrX	96072360	96095490	23131	loss	8	66.67	A1 DN5 M2 MS7 MS8 W1 Z2 Z5
744	chrX	96104310	96117810	13501	loss	4	33.33	MS8 W1 Z2 Z5
745	chrX	96520501	96636030	115530	loss	3	25	DN5 M2 Z5
746	chrX	96929491	97002060	72570	loss	4	33.33	DN5 MS8 Z2 Z5
747	chrX	97661251	97670310	9060	loss	2	16.67	Z2 Z5
748	chrX	109599751	109624560	24810	loss	1	unique	DN5
749	chrX	119709361	119732100	22740	gain	10	83.33	A1 C3 DN5 M2 MS7 MS8 W1 Y2 Z2 Z5
750	chrX	122244061	122265060	21000	gain	1	unique	Z5
751	chrX	126097831	126109500	11670	loss	1	unique	W1
752	chrX	127871911	127885350	13440	loss	3	25	A1 W1 Z5
753	chrX	128832811	128848560	15750	loss	2	16.67	Z2 Z5
754	chrX	136305001	136345560	40560	gain	1	unique	Z5
755	chrX	138863671	138881430	17760	loss	1	unique	C3
756	chrX	141046171	141059310	13140	gain	5	41.67	DN5 MS7 MS8 Z2 Z5
757	chrX	142345201	142566810	221610	both	7	58.33	A1 DN5 MS7 MS8 W1 Z2 Z5
758	chrX	143755711	143823090	67380	loss	3	25	C3 M2 Z2
				47429366
