# Supplementary material for: Improved Detection and Characterization of Copy Number Variations Among Diverse Pig Breeds by Array CGH
Source: G3 (Bethesda). 2015 Apr 22;5(6):1253–61. doi: 10.1534/g3.115.018473 (PMC4478553; doi:10.1534/g3.115.018473)
Supplement: Supporting Information [file supp_g3.115.018473_TableS2.xlsx]

## Sheet: Table S2
Table S2. CNVRs occurred among all test samples with 100% frequency
								Jiang et al.,RD					Copy number estimates using RD
chr	start	end	length	type	num	percentage	indiv	CNVR#	start	end	overlap_length	overlap#	D4	A1	C3	DN1	DN5	M2	MS7	MS8	R2	W1	Y2	Z2	Z5
11	62514661	62691750	177090	gain	12	100	A1 C3 DN1 DN5 M2 MS7 MS8 R2 W1 Y2 Z2 Z5	477	62572158	62742807	119593	1	0	2	2	2	2	2	2	2	2	2	2	2	2
11	62691810	62798160	106351	gain	12	100	A1 C3 DN1 DN5 M2 MS7 MS8 R2 W1 Y2 Z2 Z5	477/478	62572158/62794791	62742807/62872018	54368	2	0	2	2	2	2	2	2	2	2	2	2	2	2
11	62802121	62865480	63360	gain	12	100	A1 C3 DN1 DN5 M2 MS7 MS8 R2 W1 Y2 Z2 Z5	478	62794791	62872018	63360	1	0	2	2	2	2	2	2	2	2	2	2	2	2
13	122378341	122391060	12720	gain	12	100	A1 C3 DN1 DN5 M2 MS7 MS8 R2 W1 Y2 Z2 Z5	755	122366923	122395087	12720	1	0	2	2	2	2	2	2	2	2	2	2	2	2
13	213446431	213507060	60630	gain	12	100	A1 C3 DN1 DN5 M2 MS7 MS8 R2 W1 Y2 Z2 Z5	839	213442887	213509598	60630	1	0	2	5	2	2	3	2	2	2	2	2	2	2
15	13725001	13803990	78990	gain	12	100	A1 C3 DN1 DN5 M2 MS7 MS8 R2 W1 Y2 Z2 Z5	1074/1075	13724585/13757585	13751634/13801542	70592	2	1	2	2	2	2	2	2	2	2	2	2	2	2
16	1107001	1116060	9060	gain	12	100	A1 C3 DN1 DN5 M2 MS7 MS8 R2 W1 Y2 Z2 Z5	1205	1104959	1123104	9060	1	0	2	2	2	2	2	2	2	2	2	2	2	2
17	5401	456810	451410	loss	12	100	A1 C3 DN1 DN5 M2 MS7 MS8 R2 W1 Y2 Z2 Z5	1281/1282/1283/1284	7001/154001/357777/393777	150165/288729/371468/449405	347215	4	3/4	2	2	2	2	2	2	2	2	1/2	2	2	2
2	162186751	162565350	378600	gain	12	100	A1 C3 DN1 DN5 M2 MS7 MS8 R2 W1 Y2 Z2 Z5	1716/1717/1718	162174915/162319378/162406395	162188835/162346876/162568851	188540	3	3/3/35a	2/2/58	2/2/55	2/2/85	2/3/82	2/2/70	2/2/58	2/2/206	2/4/98	2/3/73	2/2/77	2/3/57	2/3/66
3	95980501	95990220	9720	gain	12	100	A1 C3 DN1 DN5 M2 MS7 MS8 R2 W1 Y2 Z2 Z5	1855	95978147	95988586	8086	1	0	2	2	2	2	2	2	2	2	2	2	2	2
7	25359751	26673810	1314060	both	12	100	A1 C3 DN1 DN5 M2 MS7 MS8 R2 W1 Y2 Z2 Z5	2440/2441/2442/2443/2444/2445	25352905/25613357/25846221/25953420/26141159/26420451	25559488/25795305/25903112/26085912/26307686/26614217	931367	6	5/6/9/6/7/12	10/9/14/11/12/12	6/6/8/4/7/10	5/5/7/4/5/9	~4/~5/~4/~5/~6/~6	4/4/5/~7/~18/23	9/9/11/~4/5/6	9/9/10/~4/5/6	7/7/8/~5/5/8	5/5/5/~5/~5/6	7/6/9/~4/6/9	8/8/9/6/9/16	12/12/15/6/9/15
aMultiple segmental duplications were detected by RD in the region, and they were merged to show copy number when possible.
