# Supplementary material for: Improved Detection and Characterization of Copy Number Variations Among Diverse Pig Breeds by Array CGH
Source: G3 (Bethesda). 2015 Apr 22;5(6):1253–61. doi: 10.1534/g3.115.018473 (PMC4478553; doi:10.1534/g3.115.018473)
Supplement: Supporting Information [file supp_g3.115.018473_TableS3.xlsx]

## Sheet: Table S3
Table S3. Annotation of genes in CNVRs detected in this study
GeneID	Chr.	Start	End	Gene Name	Description	Type
100620291	chr1	13708	43128	LOC100620291	protein FAM22F-like	protein-coding
100620382	chr1	43156	67197	LOC100620382	protein FAM22F-like	protein-coding
100620096	chr1	71996	128881	LOC100620096	protein FAM22G-like	protein-coding
100620200	chr1	159167	166521	LOC100620200	protein FAM22F-like	protein-coding
100513248	chr1	14301232	14450681	CNKSR3	CNKSR family member 3	protein-coding
100621726	chr1	14743316	14752957	LOC100621726	interactor protein for cytohesin exchange factors 1-like	protein-coding
100522716	chr1	20492734	20540553	LOC100522716	uncharacterized LOC100522716	protein-coding
100152912	chr1	20542897	20705788	STXBP5	syntaxin binding protein 5 (tomosyn)	protein-coding
100622769	chr1	30803786	31012415	LOC100622769	mitogen-activated protein kinase kinase kinase 5-like	pseudo
100514806	chr1	32048940	32242643	AHI1	Abelson helper integration site 1	protein-coding
100156428	chr1	34587889	34594760	LOC100156428	trace amine-associated receptor 2-like	protein-coding
100151998	chr1	34802968	34888612	MOXD1	monooxygenase, DBH-like 1	protein-coding
100153639	chr1	75149770	75175355	CCNC	cyclin C	protein-coding
100521054	chr1	92438973	92473427	LOC100521054	amine sulfotransferase-like	pseudo
100152150	chr1	92480445	92502658	LOC100152150	amine sulfotransferase-like	protein-coding
100152360	chr1	114765620	114799562	LOC100152360	coiled-coil domain-containing protein 68-like	protein-coding
100512572	chr1	116818571	116917879	WDR7	WD repeat domain 7	protein-coding
100513637	chr1	143915289	143989825	GANC	glucosidase, alpha; neutral C	protein-coding
100626301	chr1	157993523	158004240	LOC100626301	uncharacterized LOC100626301	protein-coding
100737117	chr1	195352251	195353690	LOC100737117	eukaryotic translation initiation factor 2 subunit 3-like	protein-coding
100737202	chr1	195353733	195363003	LOC100737202	uncharacterized LOC100737202	protein-coding
100737164	chr1	195364535	195365764	LOC100737164	ATPase ASNA1 homolog	protein-coding
100737236	chr1	195365884	195367483	LOC100737236	uncharacterized LOC100737236	protein-coding
100737282	chr1	195369220	195370962	LOC100737282	cyclin-dependent kinase C-2-like	protein-coding
100737326	chr1	195373427	195374683	LOC100737326	uncharacterized LOC100737326	protein-coding
100737212	chr1	225415955	225416850	LOC100737212	transmembrane protein 184C-like	pseudo
100737007	chr1	225423862	225424372	LOC100737007	interferon alpha-2-like	pseudo
100154767	chr1	229091200	229435686	CNTLN	centlein, centrosomal protein	protein-coding
100153559	chr1	233252148	233481339	LOC100153559	uncharacterized LOC100153559	protein-coding
100519461	chr1	264490068	264491027	LOC100519461	olfactory receptor 2S2-like	protein-coding
100155489	chr1	270324830	270406329	LOC100155489	inversin-like	protein-coding
100156114	chr1	275277285	275278241	LOC100156114	olfactory receptor 13C2-like	protein-coding
396739	chr1	284447113	284451929	SAL1	salivary lipocalin	protein-coding
100517074	chr1	284499000	284526061	LOC100517074	zinc finger protein 268-like	pseudo
100517451	chr1	294887379	294888320	LOC100517451	olfactory receptor 1J4-like	protein-coding
100517631	chr1	294897257	294898193	LOC100517631	olfactory receptor 1J4-like	pseudo
100515465	chr1	294911037	294912178	LOC100515465	olfactory receptor 1L8-like	pseudo
100517802	chr1	294923006	294923950	LOC100517802	olfactory receptor 1L8-like	protein-coding
100518173	chr1	295151558	295183808	LOC100518173	olfactory receptor 1L3-like	pseudo
100152447	chr1	295190160	295191106	LOC100152447	olfactory receptor 1J2-like	pseudo
100521885	chr1	295217289	295220810	LOC100521885	olfactory receptor 1J4-like	pseudo
100523164	chr1	295428116	295431637	LOC100523164	olfactory receptor 1J4-like	pseudo
100525325	chr1	296125263	296126199	LOC100525325	olfactory receptor 1J4-like	pseudo
100516310	chr1	296198377	296199310	LOC100516310	olfactory receptor 1L8-like	pseudo
100621729	chr1	296208346	296209290	LOC100621729	olfactory receptor 1L8-like	protein-coding
100621623	chr1	296217571	296218509	LOC100621623	olfactory receptor 1J4-like	protein-coding
100517570	chr1	296262472	296263403	LOC100517570	olfactory receptor 1J2-like	pseudo
100517746	chr1	296282526	296283461	LOC100517746	olfactory receptor 1J4-like	protein-coding
396794	chr1	296298304	296299245	LOC396794	olfactory receptor	protein-coding
100739147	chr1	296310493	296311429	LOC100739147	olfactory receptor 1L8-like	pseudo
100621926	chr1	296319106	296331356	LOC100621926	interferon-induced transmembrane protein 1-like	protein-coding
100739205	chr1	296392024	296392963	LOC100739205	olfactory receptor 1J4-like	pseudo
100516125	chr1	296418443	296423135	LOC100516125	olfactory receptor 1J2-like	pseudo
100622893	chr1	296435729	296436670	LOC100622893	olfactory receptor 1J4-like	protein-coding
100518108	chr1	296452071	296453006	LOC100518108	olfactory receptor 1L8-like	pseudo
100154843	chr1	296461264	296462199	LOC100154843	olfactory receptor 1L8-like	pseudo
100155698	chr1	296520598	296521580	LOC100155698	olfactory receptor 1N2-like	pseudo
100156904	chr1	296527421	296528389	LOC100156904	olfactory receptor 1J4-like	protein-coding
100154466	chr1	296531338	296544045	LOC100154466	olfactory receptor 1J2-like	pseudo
100623462	chr1	296559339	296560457	LOC100623462	olfactory receptor 1J4-like	protein-coding
100154438	chr1	296757339	296775776	LOC100154438	olfactory receptor 1J4-like	pseudo
100155678	chr1	296780463	296791635	LOC100155678	olfactory receptor 1J4-like	pseudo
100158109	chr1	296793811	296794752	LOC100158109	olfactory receptor 1J4-like	pseudo
100152862	chr1	296809287	296810223	LOC100152862	olfactory receptor 1J4-like	pseudo
100154064	chr1	296822694	296823622	LOC100154064	olfactory receptor 1J4-like	pseudo
100152473	chr1	296835601	296837488	LOC100152473	olfactory receptor 1N1-like	pseudo
100153646	chr1	296854193	296857323	LOC100153646	olfactory receptor 1L8-like	pseudo
100522178	chr1	296930125	296931160	LOC100522178	olfactory receptor 1J4-like	protein-coding
100522723	chr1	296934281	296940962	LOC100522723	olfactory receptor 1J4-like	pseudo
100524011	chr1	296949695	296950636	LOC100524011	olfactory receptor 1J4-like	protein-coding
100523660	chr1	296963624	296964562	LOC100523660	olfactory receptor 1J4-like	protein-coding
100523111	chr1	297080634	297081570	LOC100523111	olfactory receptor 1J4-like	pseudo
100522359	chr1	297094414	297095555	LOC100522359	olfactory receptor 1L8-like	pseudo
100522919	chr1	297106383	297107327	LOC100522919	olfactory receptor 1L8-like	protein-coding
100152058	chr1	297170008	297185834	LOC100152058	olfactory receptor 1N1-like	pseudo
100512392	chr1	312169782	312173845	LOC100512392	olfactory receptor 10AG1-like	pseudo
100512582	chr1	312186414	312187298	LOC100512582	olfactory receptor 10AG1-like	pseudo
100512761	chr1	312194116	312195057	LOC100512761	olfactory receptor 10AG1-like	protein-coding
100512210	chr1	312203723	312204628	LOC100512210	olfactory receptor 10AG1-like	protein-coding
100512945	chr1	312226070	312227008	LOC100512945	olfactory receptor 10AG1-like	protein-coding
100513132	chr1	312250642	312264223	LOC100513132	olfactory receptor 5T1-like	pseudo
100513335	chr1	312271557	312272440	LOC100513335	olfactory receptor 10AG1-like	pseudo
100513518	chr1	312290104	312291048	LOC100513518	olfactory receptor 5F1-like	protein-coding
100514090	chr1	312300416	312306283	LOC100514090	olfactory receptor 10AG1-like	pseudo
100513907	chr1	312309919	312310863	LOC100513907	olfactory receptor 5F1-like	protein-coding
100513715	chr1	312315871	312331043	LOC100513715	olfactory receptor 5AS1-like	pseudo
100153732	chr1	312344563	312345501	LOC100153732	olfactory receptor 1052-like	protein-coding
100155816	chr1	312359048	312359977	LOC100155816	olfactory receptor 8I2-like	protein-coding
100157785	chr1	312377137	312378084	LOC100157785	olfactory receptor 8H3-like	protein-coding
100156571	chr1	312384661	312385461	LOC100156571	olfactory receptor 5T2-like	protein-coding
100154600	chr1	312400631	312401578	LOC100154600	olfactory receptor 8K3-like	protein-coding
100155372	chr1	312412160	312413131	LOC100155372	olfactory receptor 8K3-like	protein-coding
100154144	chr1	312417158	312418125	LOC100154144	olfactory receptor 8K3-like	pseudo
100153383	chr1	312425409	312426347	LOC100153383	olfactory receptor 8K3-like	pseudo
100152197	chr1	312441335	312442276	LOC100152197	olfactory receptor 8K3-like	protein-coding
100152938	chr1	312449197	312453430	LOC100152938	olfactory receptor 8K3-like	pseudo
100157368	chr1	312471663	312472604	LOC100157368	olfactory receptor 8K3-like	protein-coding
100156990	chr1	312483401	312484342	LOC100156990	olfactory receptor 8K5-like	protein-coding
100155793	chr1	312488059	312489016	LOC100155793	olfactory receptor 8K1-like	pseudo
100154572	chr1	312494393	312495184	LOC100154572	olfactory receptor 8J3-like	protein-coding
100737611	chr1	312508783	312509741	LOC100737611	olfactory receptor 8U8-like	pseudo
100737656	chr1	312517975	312518932	LOC100737656	olfactory receptor 8U9-like	protein-coding
100737694	chr1	312524822	312526155	LOC100737694	olfactory receptor 5AL1-like	protein-coding
100737735	chr1	312533334	312534566	LOC100737735	olfactory receptor 1038-like	pseudo
100156187	chr1	312559736	312560670	LOC100156187	olfactory receptor 1038-like	pseudo
100154967	chr1	312561232	312564505	LOC100154967	olfactory receptor 5M9-like	pseudo
100156159	chr1	312571911	312573112	LOC100156159	olfactory receptor 5M3-like	protein-coding
100518949	chr1	312587671	312588608	LOC100518949	olfactory receptor 1030-like	pseudo
100154947	chr1	312601374	312602302	LOC100154947	olfactory receptor 5M8-like	pseudo
100152560	chr1	312609075	312610013	LOC100152560	olfactory receptor 5M8-like	protein-coding
100156594	chr1	312618767	312621551	LOC100156594	olfactory receptor 1030-like	pseudo
100155391	chr1	312635948	312636929	LOC100155391	olfactory receptor 5M11-like	pseudo
100152964	chr1	312644942	312650169	LOC100152964	olfactory receptor 1030-like	pseudo
100154168	chr1	312655787	312658924	LOC100154168	olfactory receptor 1030-like	pseudo
100516950	chr1	312722164	312723090	LOC100516950	olfactory receptor 1052-like	pseudo
100517140	chr1	312728407	312729348	LOC100517140	olfactory receptor 8K3-like	protein-coding
100520536	chr1	312740411	312741358	LOC100520536	olfactory receptor 8H3-like	protein-coding
100738274	chr1	312751494	312767645	LOC100738274	olfactory receptor 1038-like	pseudo
100622697	chr1	312773953	312779942	LOC100622697	olfactory receptor 5T2-like	pseudo
100521242	chr1	312789943	312790890	LOC100521242	olfactory receptor 8K3-like	protein-coding
100521061	chr1	312801537	312802506	LOC100521061	olfactory receptor 8K3-like	pseudo
100520881	chr1	312812139	312813110	LOC100520881	olfactory receptor 8K3-like	protein-coding
100517511	chr1	312820731	312821669	LOC100517511	olfactory receptor 8K3-like	pseudo
100520356	chr1	312828696	312838627	LOC100520356	olfactory receptor 8K3-like	pseudo
100521600	chr1	312931131	312952730	LOC100521600	uncharacterized LOC100521600	protein-coding
100522474	chr1	312979026	312983552	LOC100522474	uncharacterized LOC100522474	pseudo
100517524	chr1	314233659	314295671	LOC100517524	butyrophilin subfamily 1 member A1-like	protein-coding
100621197	chr1	314315320	314337770	LOC100621197	butyrophilin subfamily 1 member A1-like	protein-coding
100518533	chr1	314442179	314456367	LOC100518533	butyrophilin subfamily 1 member A1-like	protein-coding
100518355	chr1	314476014	314498464	LOC100518355	butyrophilin subfamily 1 member A1-like	protein-coding
100518053	chr1	314527159	314536458	LOC100518053	butyrophilin subfamily 1 member A1-like	protein-coding
100518893	chr1	314634233	314648422	LOC100518893	butyrophilin subfamily 1 member A1-like	protein-coding
100519072	chr1	314668070	314690519	LOC100519072	butyrophilin subfamily 1 member A1-like	protein-coding
100519238	chr1	314782098	314791398	LOC100519238	butyrophilin subfamily 1 member A1-like	protein-coding
100622571	chr1	314869419	314870361	LOC100622571	olfactory receptor 1J4-like	pseudo
100738471	chr1	314882597	314884186	LOC100738471	olfactory receptor 5C1-like	pseudo
100521768	chr1	314886626	314896584	LOC100521768	olfactory receptor 5C1-like	pseudo
100521944	chr1	314903329	314904270	LOC100521944	olfactory receptor 1J4-like	protein-coding
100154066	chr1	314911975	314914418	LOC100154066	olfactory receptor 1L8-like	protein-coding
100157681	chr1	314929650	314930613	LOC100157681	olfactory receptor 1J4-like	pseudo
100522299	chr1	314940116	314941055	LOC100522299	olfactory receptor 1J4-like	pseudo
100522119	chr1	314953285	314954226	LOC100522119	olfactory receptor 1J4-like	protein-coding
100520002	chr1	314975924	314976862	LOC100520002	olfactory receptor 1J4-like	protein-coding
100524844	chr1	315218565	315219536	LOC100524844	olfactory receptor 1N1-like	protein-coding
100525026	chr1	315226694	315227671	LOC100525026	olfactory receptor 1N1-like	protein-coding
100522753	chr10	16507725	16531394	LOC100522753	dynein heavy chain 14, axonemal-like	protein-coding
100514914	chr10	19757499	19843979	LOC100514914	uncharacterized protein C1orf101-like	protein-coding
100517362	chr10	21619644	21630842	LOC100517362	protein regulator of cytokinesis 1-like	pseudo
100518090	chr10	22216003	22345104	LOC100518090	uncharacterized LOC100518090	protein-coding
100625764	chr10	22250155	22267534	LOC100625764	leucine carboxyl methyltransferase 1-like	protein-coding
100625660	chr10	22268768	22269685	LOC100625660	serine/threonine-protein phosphatase 6 catalytic subunit-like	pseudo
100737187	chr10	22529510	22530012	LOC100737187	pro-opiomelanocortin-like	pseudo
100518626	chr10	22598110	22599237	LOC100518626	protein-tyrosine sulfotransferase 2-like	pseudo
100518801	chr10	22734939	22735328	LOC100518801	pro-opiomelanocortin-like	protein-coding
100519166	chr10	22943160	22944858	LOC100519166	uncharacterized LOC100519166	protein-coding
100626289	chr10	22992415	22993901	LOC100626289	tripartite motif-containing protein 66-like	pseudo
100626378	chr10	22994703	23058724	LOC100626378	pro-opiomelanocortin-like	protein-coding
100626578	chr10	23228590	23229417	LOC100626578	AP-1 complex-associated regulatory protein-like	pseudo
100626475	chr10	23229457	23244039	LOC100626475	uncharacterized LOC100626475	pseudo
100626755	chr10	23318060	23333706	LOC100626755	uncharacterized LOC100626755	protein-coding
100626028	chr10	23383855	23390280	LOC100626028	uncharacterized LOC100626028	protein-coding
100514915	chr10	40260866	40304638	LOC100514915	nuclear envelope pore membrane protein POM 121-like	pseudo
100515093	chr10	40431105	40436131	LOC100515093	nuclear envelope pore membrane protein POM 121C-like	pseudo
100515272	chr10	40436424	40456299	LOC100515272	nuclear envelope pore membrane protein POM 121C-like	pseudo
100523814	chr10	48975527	49055241	SLC39A12	solute carrier family 39 (zinc transporter), member 12	protein-coding
100512009	chr10	62681670	63024041	PARD3	par-3 partitioning defective 3 homolog (C. elegans)	protein-coding
100738009	chr10	78280577	78312448	LOC100738009	olfactory receptor 4C13-like	pseudo
100515682	chr10	78612082	78616526	LOC100515682	olfactory receptor 4C13-like	pseudo
100517300	chr10	78747040	78752320	LOC100517300	uncharacterized LOC100517300	pseudo
100517489	chr10	78768771	78828920	LOC100517489	sushi domain-containing protein 4-like	pseudo
100621920	chr10	78815707	78816560	LOC100621920	cyclin-dependent kinase 17-like	pseudo
100517672	chr10	78830511	78831294	LOC100517672	uncharacterized protein C19orf52-like	pseudo
100516391	chr10	78877716	78878897	LOC100516391	phosphatidylinositol-3,4,5-trisphosphate 3-phosphatase and dual-specificity protein phosphatase PTEN-like	pseudo
100518572	chr10	78988747	78989528	LOC100518572	uncharacterized protein C19orf52-like	pseudo
100518212	chr10	79035803	79036984	LOC100518212	phosphatidylinositol-3,4,5-trisphosphate 3-phosphatase and dual-specificity protein phosphatase PTEN-like	pseudo
100518392	chr10	79051282	79054225	LOC100518392	uncharacterized LOC100518392	protein-coding
100514180	chr11	5173937	5298249	LOC100514180	PAB-dependent poly(A)-specific ribonuclease subunit 3-like	protein-coding
100514362	chr11	5281106	5283229	LOC100514362	uncharacterized LOC100514362	miscRNA
100737293	chr11	16402470	16441143	LOC100737293	olfactory receptor 8H3-like	pseudo
100622528	chr11	22226195	22262386	COG3	component of oligomeric golgi complex 3	protein-coding
100155483	chr11	22538423	22570017	LOC100155483	Uncharacterized protein KIAA1704	protein-coding
100156216	chr11	53801864	54034355	MYCBP2	MYC binding protein 2, E3 ubiquitin protein ligase	protein-coding
100737621	chr11	66667182	67319627	GPC5	glypican 5	protein-coding
100517850	chr11	70591445	70749846	LOC100517850	multidrug resistance-associated protein 4-like	pseudo
100518213	chr11	70779814	70852608	LOC100518213	multidrug resistance-associated protein 4-like	protein-coding
100518860	chr11	71059813	71227114	LOC100518860	multidrug resistance-associated protein 4-like	pseudo
100153359	chr11	71299575	71437957	LOC100153359	multidrug resistance-associated protein 4-like	pseudo
100620159	chr11	71572975	71767991	LOC100620159	multidrug resistance-associated protein 4-like	protein-coding
100738425	chr11	71819382	71858930	LOC100738425	multidrug resistance-associated protein 4-like	pseudo
100736610	chr11	77261504	77306554	LOC100736610	sodium leak channel non-selective protein-like	protein-coding
100523204	chr12	12705843	12962648	CEP112	centrosomal protein 112kDa	protein-coding
100522100	chr12	13142346	13154327	LOC100522100	beta-2-glycoprotein 1-like	protein-coding
100524104	chr12	13865185	14023979	HELZ	helicase with zinc finger	protein-coding
100233199	chr12	14104697	14376238	PITPNC1	phosphatidylinositol transfer protein, cytoplasmic 1	protein-coding
100625802	chr12	17994889	18037003	LOC100625802	leucine-rich repeat-containing protein 37A2-like	protein-coding
100628007	chr12	18203875	18337076	ARHGAP27	Rho GTPase activating protein 27	protein-coding
100513815	chr12	23229992	23283751	CDK12	cyclin-dependent kinase 12	protein-coding
100513621	chr12	23283176	23325358	MED1	mediator complex subunit 1	protein-coding
100517553	chr12	23327766	23420178	LOC100517553	F-box/LRR-repeat protein 20-like	protein-coding
414413	chr12	23673921	23761717	LOC414413	puromycin sensitive aminopeptidase	protein-coding
100737873	chr12	35736832	35739094	LOC100737873	charged multivesicular body protein 5-like	pseudo
100739815	chr12	38017133	38055980	LOC100739815	Fanconi anemia group J protein-like	protein-coding
100624012	chr12	40620317	40711399	SYNRG	synergin, gamma	protein-coding
100523466	chr12	44443399	44515571	RHOT1	ras homolog family member T1	protein-coding
100294712	chr12	44772003	44821450	SUZ12	suppressor of zeste 12 homolog (Drosophila)	protein-coding
100737988	chr12	50771791	50772720	LOC100737988	olfactory receptor 1A1-like	protein-coding
100738057	chr12	50785926	50786864	LOC100738057	olfactory receptor 1A1-like	protein-coding
100738021	chr12	50810939	50811868	LOC100738021	olfactory receptor 1A1-like	protein-coding
100624704	chr12	50816190	50863893	LOC100624704	rap1 GTPase-activating protein 2-like	protein-coding
100624795	chr12	50864887	50892001	LOC100624795	uncharacterized LOC100624795	protein-coding
100516152	chr12	50907893	50908834	LOC100516152	olfactory receptor 1D2-like	protein-coding
100516336	chr12	50917403	50918343	LOC100516336	olfactory receptor 1G1-like	pseudo
100516511	chr12	50933615	50934550	LOC100516511	olfactory receptor 1A1-like	protein-coding
100516694	chr12	50940990	50941928	LOC100516694	olfactory receptor 1A1-like	protein-coding
100516876	chr12	50954319	50957618	LOC100516876	olfactory receptor 1A1-like	protein-coding
100517054	chr12	51038035	51038973	LOC100517054	olfactory receptor 1A1-like	protein-coding
100513947	chr12	51050704	51051633	LOC100513947	olfactory receptor 1A1-like	protein-coding
100625664	chr12	51068321	51069250	LOC100625664	olfactory receptor 1A1-like	protein-coding
100627505	chr12	51093734	51094672	LOC100627505	olfactory receptor 1A1-like	protein-coding
100627793	chr12	51103565	51104503	LOC100627793	olfactory receptor 1A1-like	protein-coding
100625767	chr12	51128553	51129482	LOC100625767	olfactory receptor 1A1-like	protein-coding
100627599	chr12	51154743	51155669	LOC100627599	olfactory receptor 1A1-like	protein-coding
100625856	chr12	51165588	51166517	LOC100625856	olfactory receptor 1A1-like	protein-coding
100738547	chr12	51187033	51187983	LOC100738547	olfactory receptor 1P1-like	protein-coding
100514319	chr12	53661095	53741423	RABEP1	rabaptin, RAB GTPase binding effector protein 1	protein-coding
100739549	chr13	919792	933742	LOC100739549	serine/threonine-protein kinase Nek11-like	protein-coding
100516293	chr13	1389751	1533079	LOC100516293	phosphoinositide 3-kinase regulatory subunit 4-like	protein-coding
100517188	chr13	2029962	2080023	LOC100517188	collagen alpha-4(VI) chain-like	protein-coding
100626445	chr13	7144546	7276322	LOC100626445	potassium voltage-gated channel subfamily H member 8-like	protein-coding
100520101	chr13	8092439	8106565	SGOL1	shugoshin-like 1 (S. pombe)	protein-coding
100627021	chr13	8117502	8119601	LOC100627021	nuclear receptor subfamily 2 group C member 2-like	pseudo
100627129	chr13	8144252	8162682	LOC100627129	60S ribosomal protein L10a-like	pseudo
100522399	chr13	12660966	12857090	LOC100522399	uncharacterized LOC100522399	protein-coding
100156319	chr13	14119652	14187251	TOP2B	topoisomerase (DNA) II beta 180kDa	protein-coding
100144484	chr13	34139006	34140850	NPG3	protegrin 3	protein-coding
100144483	chr13	34149668	34151512	NPG1	protegrin 1	protein-coding
100170138	chr13	34208689	34210406	PMAP-23	antibacterial protein	protein-coding
100626446	chr13	34212738	34216708	LOC100626446	uncharacterized LOC100626446	pseudo
100522279	chr13	122036175	122650822	NAALADL2	N-acetylated alpha-linked acidic dipeptidase-like 2	protein-coding
100155750	chr13	141224933	141253604	LSG1	large subunit GTPase 1 homolog (S. cerevisiae)	protein-coding
100627794	chr13	147763363	147842728	LOC100627794	coiled-coil domain-containing protein 58-like	protein-coding
396866	chr13	147798372	147806455	LOC396866	stefin A1	protein-coding
396867	chr13	147854304	147864827	LOC396867	stefin A8	protein-coding
100157032	chr13	170644334	170645260	LOC100157032	olfactory receptor 5K1-like	protein-coding
100151789	chr13	170690375	170691335	LOC100151789	olfactory receptor 5K3-like	pseudo
100627384	chr13	170750454	170751414	LOC100627384	olfactory receptor 5K3-like	pseudo
100739816	chr13	170772238	170773194	LOC100739816	olfactory receptor 5K1-like	protein-coding
100153406	chr13	171118046	171118969	LOC100153406	olfactory receptor 5K3-like	protein-coding
100156225	chr13	171157645	171158574	LOC100156225	olfactory receptor 5K3-like	protein-coding
100157439	chr13	171181028	171181957	LOC100157439	olfactory receptor 5K1-like	protein-coding
100153810	chr13	171215394	171220667	LOC100153810	olfactory receptor 5K3-like	protein-coding
100620259	chr13	171346679	171347620	LOC100620259	olfactory receptor 5K1-like	pseudo
100620552	chr13	171386627	171391422	LOC100620552	olfactory receptor 5K1-like	protein-coding
100620443	chr13	171397168	171405515	LOC100620443	olfactory receptor 5K3-like	pseudo
100736936	chr13	171423290	171430168	LOC100736936	olfactory receptor 5K3-like	protein-coding
100620351	chr13	171456855	171457781	LOC100620351	olfactory receptor 5K3-like	protein-coding
100737033	chr13	171532583	171537415	LOC100737033	olfactory receptor 5K1-like	protein-coding
100620839	chr13	171584488	171591380	LOC100620839	olfactory receptor 5K3-like	protein-coding
100620942	chr13	171607868	171608794	LOC100620942	olfactory receptor 5K1-like	protein-coding
100621039	chr13	171652626	171653549	LOC100621039	olfactory receptor 5K1-like	protein-coding
100621153	chr13	171668418	171673704	LOC100621153	olfactory receptor 5K3-like	pseudo
100621367	chr13	171742594	171743517	LOC100621367	olfactory receptor 5K1-like	protein-coding
100621465	chr13	171773639	171774565	LOC100621465	olfactory receptor 5K1-like	protein-coding
100621264	chr13	171815073	171816026	LOC100621264	olfactory receptor 5K3-like	protein-coding
100622222	chr13	171917706	171933000	LOC100622222	olfactory receptor 5H1-like	pseudo
100621657	chr13	171934606	171935535	LOC100621657	olfactory receptor 5H1-like	protein-coding
100622127	chr13	171939338	171954357	LOC100622127	olfactory receptor 5H2-like	protein-coding
100621756	chr13	171970047	171971045	LOC100621756	olfactory receptor 5H1-like	protein-coding
100621552	chr13	171983493	171984425	LOC100621552	olfactory receptor 5H1-like	protein-coding
100621857	chr13	171992703	171993686	LOC100621857	olfactory receptor 183-like	protein-coding
100621954	chr13	172007411	172048480	LOC100621954	olfactory receptor 5H1-like	protein-coding
100513496	chr13	172054750	172061817	LOC100513496	olfactory receptor 5K3-like	pseudo
100513683	chr13	172068651	172069477	LOC100513683	olfactory receptor 5K1-like	pseudo
100513311	chr13	172132564	172133490	LOC100513311	olfactory receptor 5K1-like	protein-coding
100513883	chr13	172155710	172156772	LOC100513883	olfactory receptor 5K4-like	protein-coding
100514072	chr13	172179701	172180648	LOC100514072	olfactory receptor 5H2-like	protein-coding
100625858	chr13	204363659	204364234	LOC100625858	keratin-associated protein 13-2-like	protein-coding
100626762	chr13	204711328	204711564	LOC100626762	uncharacterized LOC100626762	protein-coding
100626855	chr13	204717725	204718751	LOC100626855	uncharacterized LOC100626855	protein-coding
100626960	chr13	204724630	204724866	LOC100626960	uncharacterized LOC100626960	protein-coding
100517006	chr13	213446607	213492325	LOC100517006	immunoglobulin superfamily member 5-like	protein-coding
100513684	chr14	6534275	6541940	LOC100513684	docking protein 2-like	protein-coding
100152834	chr14	6997778	7064207	PIWIL2	piwi-like 2 (Drosophila)	protein-coding
100152468	chr14	7073535	7118131	SLC39A14	solute carrier family 39 (zinc transporter), member 14	protein-coding
100510985	chr14	10410537	10589417	DOCK5	dedicator of cytokinesis 5	protein-coding
100153880	chr14	13933442	14125466	HMBOX1	homeobox containing 1	protein-coding
100152011	chr14	21067891	21090965	LOC100152011	kynurenine/alpha-aminoadipate aminotransferase, mitochondrial-like	protein-coding
100153708	chr14	34660661	34767837	ATXN2	ataxin 2	protein-coding
100154763	chr14	36452206	36674254	LOC100154763	serine/threonine kinase	protein-coding
100154995	chr14	43167585	43217590	LOC100154995	signal peptide peptidase-like 3-like	protein-coding
397113	chr14	52053314	52149508	SLC5A1	solute carrier family 5 (sodium/glucose cotransporter), member 1	protein-coding
397376	chr14	52153413	52186822	SLC5A4	solute carrier family 5 (low affinity glucose cotransporter), member 4	protein-coding
100622494	chr14	52191017	52205786	LOC100622494	uncharacterized LOC100622494	protein-coding
100737170	chr14	52217148	52219393	LOC100737170	uncharacterized LOC100737170	pseudo
100153481	chr14	52254693	52256211	LOC100153481	immunoglobulin omega chain-like	pseudo
100622797	chr14	52259732	52266014	LOC100622797	uncharacterized LOC100622797	protein-coding
100154316	chr14	52270666	52271915	LOC100154316	immunoglobulin iota chain-like	protein-coding
100623458	chr14	52392758	52393450	LOC100623458	ig lambda chain V-III region SH-like	other
100623670	chr14	52404114	52408075	LOC100623670	uncharacterized LOC100623670	protein-coding
100152623	chr14	65569345	65633423	LOC100152623	zinc finger protein 37A-like	protein-coding
100516157	chr14	94385324	94482281	LOC100516157	uncharacterized LOC100516157	pseudo
100739044	chr14	99241571	99242596	LOC100739044	olfactory receptor 6C75-like	pseudo
100736903	chr14	115861424	115866378	LOC100736903	tyrosyl-tRNA synthetase, mitochondrial-like	pseudo
100624435	chr14	115917430	115956022	LOC100624435	cytochrome P450 2C18-like	pseudo
100624257	chr14	115966798	116034534	LOC100624257	cytochrome P450 2C26-like	pseudo
403106	chr14	116112709	116147616	CYP2C32	cytochrome P450 2C32	protein-coding
403215	chr14	116204589	116244868	CYP2C49	cytochrome P450 2C49	protein-coding
100737990	chr14	116255042	116274452	LOC100737990	cytochrome P450 2C26-like	pseudo
100152738	chr14	120490880	120574699	DNMBP	dynamin binding protein	protein-coding
403107	chr14	120679547	120707845	CYP2C33	cytochrome P450 2C33	protein-coding
100135662	chr14	120757214	120854090	CHUK	conserved helix-loop-helix ubiquitous kinase	protein-coding
100739741	chr14	120804260	120814945	LOC100739741	cytochrome P450 2C23-like	protein-coding
100153798	chr14	153333846	153334788	LOC100153798	olfactory receptor 13A1-like	pseudo
100155752	chr14	153339954	153346226	LOC100155752	olfactory receptor 13A1-like	protein-coding
100157349	chr14	153372707	153373723	LOC100157349	olfactory receptor 13A1-like	protein-coding
100627167	chr14	153392546	153398831	LOC100627167	olfactory receptor 13A1-like	protein-coding
100514734	chr14	153404162	153405178	LOC100514734	olfactory receptor 13A1-like	protein-coding
100627357	chr14	153427332	153428348	LOC100627357	olfactory receptor 13A1-like	protein-coding
100156664	chr14	153445978	153447226	LOC100156664	olfactory receptor 13G1-like	protein-coding
100153720	chr14	153651330	153678025	LOC100153720	uncharacterized LOC100153720	pseudo
100154933	chr14	153693876	153694818	LOC100154933	olfactory receptor 13A1-like	pseudo
100156144	chr14	153699984	153706255	LOC100156144	olfactory receptor 13A1-like	protein-coding
100620717	chr14	153707013	153747628	LOC100620717	uncharacterized LOC100620717	pseudo
100621830	chr15	2443675	2508430	LOC100621830	ly6/PLAUR domain-containing protein 6B-like	protein-coding
100624047	chr15	10877861	11701225	LRP1B	low density lipoprotein receptor-related protein 1B	protein-coding
100626328	chr15	43390499	43392052	LOC100626328	ubiquitin carboxyl-terminal hydrolase 17-like protein 2-like	protein-coding
100514555	chr15	43482900	43621134	LOC100514555	myotubularin-related protein 8-like	protein-coding
100736702	chr15	76588774	76622999	LOC100736702	potassium voltage-gated channel subfamily H member 7-like	protein-coding
100623954	chr15	76703531	77197784	LOC100623954	potassium voltage-gated channel subfamily H member 7-like	protein-coding
100154896	chr15	116127712	116215682	CASP10	caspase 10, apoptosis-related cysteine peptidase	protein-coding
100624870	chr15	153946130	153950291	LOC100624870	myeloma-overexpressed gene 2 protein homolog	protein-coding
100523098	chr15	153961315	153962265	LOC100523098	olfactory receptor 12-like	protein-coding
100626063	chr15	153970204	153971320	LOC100626063	olfactory receptor 12-like	protein-coding
100523826	chr15	153990389	153991924	LOC100523826	olfactory receptor 12-like	pseudo
100524532	chr15	154004119	154005058	LOC100524532	olfactory receptor 12-like	pseudo
100522524	chr15	154016561	154017511	LOC100522524	olfactory receptor 12-like	protein-coding
100522169	chr15	154028647	154029597	LOC100522169	olfactory receptor 12-like	protein-coding
100625810	chr15	154082948	154083886	LOC100625810	olfactory receptor 6B3-like	protein-coding
100524001	chr15	154089999	154092204	LOC100524001	olfactory receptor 12-like	protein-coding
100523645	chr15	154096153	154097101	LOC100523645	olfactory receptor 12-like	pseudo
100738355	chr15	154111823	154112773	LOC100738355	olfactory receptor 12-like	protein-coding
100738387	chr15	154122084	154123034	LOC100738387	olfactory receptor 12-like	protein-coding
100522905	chr15	154126686	154132766	LOC100522905	ras-related protein Rab-28-like	pseudo
100738468	chr15	154239393	154240343	LOC100738468	olfactory receptor 12-like	protein-coding
100738514	chr15	154245120	154252800	LOC100738514	olfactory receptor 12-like	pseudo
100524912	chr15	154260368	154267529	LOC100524912	olfactory receptor 12-like	protein-coding
100523289	chr15	154276840	154277790	LOC100523289	olfactory receptor 12-like	protein-coding
100524176	chr15	154308796	154309746	LOC100524176	olfactory receptor 12-like	protein-coding
100525618	chr15	154316131	154317081	LOC100525618	olfactory receptor 12-like	protein-coding
100738695	chr15	154323580	154324822	LOC100738695	olfactory receptor 12-like	protein-coding
100522351	chr15	154340841	154341780	LOC100522351	olfactory receptor 12-like	pseudo
100738756	chr15	154348109	154350636	LOC100738756	olfactory receptor 12-like	protein-coding
100522711	chr15	154359354	154364299	LOC100522711	uncharacterized LOC100522711	protein-coding
100513119	chr15	155272556	155279670	LOC100513119	cyclin-dependent kinase 20-like	pseudo
100513889	chr15	155311062	155323256	LOC100513889	putative serine protease 47-like	protein-coding
100513693	chr15	155323174	155334243	LOC100513693	protein FAM22G-like	protein-coding
100513501	chr15	155373899	155386175	LOC100513501	protein FAM22G-like	protein-coding
100514433	chr15	155457046	155464378	LOC100514433	protein FAM22G-like	protein-coding
100514077	chr15	155503353	155510626	LOC100514077	protein FAM22F-like	pseudo
100739695	chr15	155514403	155539740	LOC100739695	uncharacterized LOC100739695	pseudo
100513317	chr15	155553891	155554661	LOC100513317	coiled-coil-helix-coiled-coil-helix domain-containing protein 2, mitochondrial-like	protein-coding
100521757	chr16	6144037	6159117	LOC100521757	zinc finger protein 622-like	protein-coding
100625674	chr16	8744750	9051039	LOC100625674	cadherin-18-like	protein-coding
100523408	chr16	10811045	11212188	CDH12	cadherin 12, type 2 (N-cadherin 2)	protein-coding
100515933	chr16	51338795	51357028	LOC100515933	transcription initiation factor TFIID subunit 9-like	protein-coding
100517130	chr16	51360389	51396373	CCDC125	coiled-coil domain containing 125	protein-coding
100620587	chr16	84598270	84600257	LOC100620587	iroquois-class homeodomain protein IRX-2-like	pseudo
100519450	chr16	84841577	84853011	LOC100519450	uncharacterized LOC100519450	protein-coding
100738025	chr16	84863153	84866394	LOC100738025	uncharacterized LOC100738025	protein-coding
100737919	chr16	84897323	84898671	LOC100737919	uncharacterized LOC100737919	miscRNA
100620783	chr16	85389775	85418313	LOC100620783	uncharacterized LOC100620783	protein-coding
100519749	chr16	85559014	85562911	IRX4	iroquois homeobox 4	protein-coding
100519932	chr16	85607047	85608313	LOC100519932	39S ribosomal protein L36, mitochondrial-like	protein-coding
100520115	chr16	85609814	85615919	LOC100520115	NADH dehydrogenase [ubiquinone] iron-sulfur protein 6, mitochondrial-like	protein-coding
100217397	chr16	85798348	85837645	LPCAT1	lysophosphatidylcholine acyltransferase 1	protein-coding
100521346	chr16	85855452	85887781	LOC100521346	sodium-dependent dopamine transporter-like	pseudo
100520811	chr16	85904745	85907064	LOC100520811	cleft lip and palate transmembrane protein 1-like protein-like	protein-coding
492280	chr16	85917166	85932895	TERT	telomerase reverse transcriptase	protein-coding
100520648	chr16	85933639	85950999	LOC100520648	sodium-dependent neutral amino acid transporter B(0)AT3-like	protein-coding
641346	chr16	85953846	85969417	SLC6A19	solute carrier family 6 (neutral amino acid transporter), member 19	protein-coding
100621084	chr16	86038720	86042782	LOC100621084	cleft lip and palate transmembrane protein 1-like protein-like	protein-coding
100521529	chr16	86105791	86109162	LOC100521529	leukocyte immunoglobulin-like receptor subfamily A member 6-like	protein-coding
100521696	chr16	86124719	86131340	LOC100521696	leukocyte immunoglobulin-like receptor subfamily B member 5-like	protein-coding
100521875	chr16	86141357	86144780	LOC100521875	leukocyte immunoglobulin-like receptor subfamily A member 6-like	pseudo
100522046	chr16	86146172	86158536	LOC100522046	ferritin light chain-like	pseudo
100522225	chr16	86158618	86165995	LOC100522225	leukocyte immunoglobulin-like receptor subfamily B member 3-like	protein-coding
100522407	chr16	86175846	86179292	LOC100522407	leukocyte immunoglobulin-like receptor subfamily A member 6-like	pseudo
100522579	chr16	86192922	86200562	LOC100522579	leukocyte immunoglobulin-like receptor subfamily B member 3-like	pseudo
100522767	chr16	86217552	86220994	LOC100522767	leukocyte immunoglobulin-like receptor subfamily A member 6-like	pseudo
100522960	chr16	86224370	86226829	LOC100522960	ferritin light chain-like	pseudo
100523149	chr16	86233533	86241650	LOC100523149	leukocyte immunoglobulin-like receptor subfamily A member 6-like	pseudo
100622253	chr16	86314008	86317414	LOC100622253	leukocyte immunoglobulin-like receptor subfamily A member 6-like	pseudo
100622358	chr16	86329197	86347805	LOC100622358	leukocyte immunoglobulin-like receptor subfamily A member 6-like	pseudo
100622460	chr16	86348425	86370552	LOC100622460	leukocyte immunoglobulin-like receptor subfamily B member 3-like	pseudo
100622773	chr16	86396835	86400276	LOC100622773	leukocyte immunoglobulin-like receptor subfamily A member 6-like	pseudo
100738617	chr16	86403937	86415485	LOC100738617	ferritin light chain-like	pseudo
100622568	chr16	86415538	86421004	LOC100622568	leukocyte immunoglobulin-like receptor subfamily A member 6-like	pseudo
100738696	chr16	86430811	86435802	LOC100738696	ferritin light chain-like	pseudo
100622873	chr16	86455420	86459459	LOC100622873	leukocyte immunoglobulin-like receptor subfamily A member 6-like	protein-coding
100622160	chr16	86462056	86470297	LOC100622160	leukocyte immunoglobulin-like receptor subfamily B member 3-like	protein-coding
100622668	chr16	86486084	86493157	LOC100622668	leukocyte immunoglobulin-like receptor subfamily B member 3-like	pseudo
100524773	chr17	103312	129481	LOC100524773	low-density lipoprotein receptor-related protein 2-like	protein-coding
100156235	chr17	151649	152700	CLDN23	claudin 23	protein-coding
100524963	chr17	232115	270402	LOC100524963	casein kinase I isoform alpha-like	pseudo
100623742	chr17	424963	425416	LOC100623742	40S ribosomal protein S19-like	protein-coding
100157832	chr17	1827228	2303129	SGCZ	sarcoglycan, zeta	protein-coding
100156093	chr17	3407513	3577959	LOC100156093	tumor suppressor candidate 3-like	protein-coding
100737283	chr17	8172325	8203632	LOC100737283	probable E3 ubiquitin-protein ligase TRIML2-like	pseudo
100623956	chr17	13774790	14038121	PSD3	pleckstrin and Sec7 domain containing 3	protein-coding
100737686	chr17	35639016	35641437	LOC100737686	40S ribosomal protein SA-like	pseudo
100516407	chr17	42168957	42178912	LOC100516407	zinc finger protein 341-like	protein-coding
100156678	chr17	42184966	42208938	LOC100156678	zinc finger protein 341-like	protein-coding
100627640	chr17	69415927	69425143	LOC100627640	uncharacterized LOC100627640	protein-coding
100524595	chr17	69471193	69471638	LOC100524595	60S ribosomal protein L27a-like	pseudo
100627737	chr17	69607111	69616297	LOC100627737	double homeobox protein 4-like protein 2-like	protein-coding
100737043	chr17	69693086	69693531	LOC100737043	60S ribosomal protein L27a-like	pseudo
100620484	chr18	236444	315797	LOC100620484	uncharacterized LOC100620484	protein-coding
100737175	chr18	316814	363089	LOC100737175	protein FAM22G-like	pseudo
100621864	chr18	3287950	3555409	LOC100621864	dipeptidyl aminopeptidase-like protein 6-like	protein-coding
100621559	chr18	7724092	7811482	LOC100621559	T-cell receptor beta chain T17T-22-like	protein-coding
100525899	chr18	7761371	7764639	LOC100525899	anionic trypsin-like	protein-coding
100623990	chr18	8263139	8264083	LOC100623990	olfactory receptor 9A4-like	protein-coding
100623890	chr18	8278230	8279174	LOC100623890	olfactory receptor 9A4-like	protein-coding
100521167	chr18	12568096	12849962	LOC100521167	diacylglycerol kinase iota-like	protein-coding
100521697	chr18	14099510	14154741	MTPN	myotrophin	protein-coding
100525671	chr18	25969725	26464337	CADPS2	Ca++-dependent secretion activator 2	protein-coding
100624873	chr18	44720073	44725606	LOC100624873	uncharacterized LOC100624873	protein-coding
100624681	chr18	44726445	44728138	LOC100624681	uncharacterized LOC100624681	protein-coding
100524057	chr18	53278163	53339524	LOC100524057	serine/threonine-protein kinase 31-like	pseudo
100519067	chr18	59601847	59703996	CDK13	cyclin-dependent kinase 13	protein-coding
100294703	chr2	4143872	4182749	KDM2A	lysine (K)-specific demethylase 2A	protein-coding
100144470	chr2	8697812	8701226	PHEROC	pheromaxein C subunit	protein-coding
449006	chr2	8709589	8713214	PHEROA	pheromaxein A	protein-coding
100522475	chr2	11446298	11447233	LOC100522475	olfactory receptor 4D9-like	protein-coding
100522662	chr2	11456394	11457329	LOC100522662	olfactory receptor 4D9-like	protein-coding
100515706	chr2	11464578	11465522	LOC100515706	olfactory receptor 4D6-like	protein-coding
100522850	chr2	11477907	11478856	LOC100522850	olfactory receptor 5A2-like	pseudo
100523045	chr2	11497463	11498424	LOC100523045	olfactory receptor 5A1-like	pseudo
100515876	chr2	11507449	11508387	LOC100515876	olfactory receptor 5AN1-like	protein-coding
100516059	chr2	11517132	11518070	LOC100516059	olfactory receptor 5AN1-like	protein-coding
100516243	chr2	11525200	11526138	LOC100516243	olfactory receptor 5AN1-like	protein-coding
100523228	chr2	11535028	11537502	LOC100523228	olfactory receptor 5AN1-like	protein-coding
100523422	chr2	11603440	11607964	LOC100523422	olfactory receptor 5AN1-like	protein-coding
100623139	chr2	11613151	11614089	LOC100623139	olfactory receptor 5AN1-like	protein-coding
100623052	chr2	11625178	11626116	LOC100623052	olfactory receptor 5AN1-like	protein-coding
100523589	chr2	11631353	11635055	LOC100523589	olfactory receptor 5AN1-like	protein-coding
100523771	chr2	11648678	11649616	LOC100523771	olfactory receptor 5AN1-like	protein-coding
100516591	chr2	11667391	11668329	LOC100516591	olfactory receptor 5AN1-like	protein-coding
100523946	chr2	11681404	11682372	LOC100523946	olfactory receptor 5AN1-like	protein-coding
100524131	chr2	11691188	11692116	LOC100524131	olfactory receptor 5AN1-like	pseudo
100524301	chr2	11703957	11704922	LOC100524301	olfactory receptor 5AN1-like	protein-coding
100516417	chr2	11736370	11737308	LOC100516417	olfactory receptor 5AN1-like	protein-coding
100513266	chr2	12692729	12693751	LOC100513266	olfactory receptor 5G3-like	protein-coding
100513457	chr2	12698700	12699782	LOC100513457	olfactory receptor 5G3-like	protein-coding
100513644	chr2	12705203	12706285	LOC100513644	olfactory receptor 5G3-like	protein-coding
100739746	chr2	13534429	13535358	LOC100739746	olfactory receptor 5AK2-like	protein-coding
100625678	chr2	13777037	13813698	LOC100625678	fatty acid desaturase 2-like protein-like	pseudo
100517632	chr2	13856717	13857658	LOC100517632	olfactory receptor 1002-like	protein-coding
100515469	chr2	13866053	13866997	LOC100515469	olfactory receptor 1009-like	protein-coding
100515647	chr2	13884532	13885473	LOC100515647	olfactory receptor 1009-like	protein-coding
100520293	chr2	14006737	14007687	LOC100520293	olfactory receptor 1013-like	pseudo
100520122	chr2	14010821	14017670	LOC100520122	olfactory receptor 9G4-like	pseudo
100519942	chr2	14023819	14031853	LOC100519942	olfactory receptor 9G4-like	protein-coding
100519759	chr2	14034262	14035197	LOC100519759	olfactory receptor 1013-like	protein-coding
100519587	chr2	14049628	14050545	LOC100519587	olfactory receptor 1013-like	protein-coding
100519409	chr2	14062810	14063728	LOC100519409	olfactory receptor 9G9-like	pseudo
100519239	chr2	14069901	14070831	LOC100519239	olfactory receptor 140-like	pseudo
100518535	chr2	14082691	14083608	LOC100518535	olfactory receptor 9G1-like	protein-coding
100518356	chr2	14098017	14098949	LOC100518356	olfactory receptor 2B2-like	protein-coding
100519074	chr2	14103952	14104875	LOC100519074	olfactory receptor 1019-like	pseudo
100518174	chr2	14116162	14117115	LOC100518174	olfactory receptor 5AP2-like	protein-coding
100737329	chr2	14199641	14200570	LOC100737329	olfactory receptor 4C16-like	pseudo
100737368	chr2	14222486	14223440	LOC100737368	olfactory receptor 4C46-like	pseudo
100520478	chr2	14269594	14270537	LOC100520478	olfactory receptor 1009-like	pseudo
100520660	chr2	14278659	14279608	LOC100520660	olfactory receptor 1002-like	pseudo
100518894	chr2	14539044	14539972	LOC100518894	olfactory receptor 4C16-like	pseudo
100520997	chr2	14561880	14583414	LOC100520997	olfactory receptor 4C46-like	pseudo
100522729	chr2	14669733	14670671	LOC100522729	olfactory receptor 140-like	protein-coding
100523488	chr2	14733203	14734135	LOC100523488	olfactory receptor 4C15-like	protein-coding
100522543	chr2	14753110	14754048	LOC100522543	olfactory receptor 140-like	protein-coding
100517579	chr2	14765540	14766469	LOC100517579	olfactory receptor 4C46-like	protein-coding
100517215	chr2	14901681	14902610	LOC100517215	olfactory receptor 4C46-like	protein-coding
100521842	chr2	14983863	14984706	LOC100521842	olfactory receptor 4C12-like	pseudo
100516666	chr2	15004879	15005811	LOC100516666	olfactory receptor 4C16-like	protein-coding
100516486	chr2	15022431	15023363	LOC100516486	olfactory receptor 4C16-like	protein-coding
100516317	chr2	15043994	15044923	LOC100516317	olfactory receptor 4C46-like	protein-coding
100522010	chr2	15059902	15060763	LOC100522010	olfactory receptor 4C12-like	pseudo
100520069	chr2	15123364	15124293	LOC100520069	olfactory receptor 4C46-like	protein-coding
100515773	chr2	15135996	15136925	LOC100515773	olfactory receptor 4C46-like	protein-coding
100520237	chr2	15149257	15150195	LOC100520237	olfactory receptor 4P4-like	protein-coding
100520424	chr2	15156849	15157778	LOC100520424	olfactory receptor 4C46-like	protein-coding
100520607	chr2	15165245	15166174	LOC100520607	olfactory receptor 4C46-like	protein-coding
100520780	chr2	15176089	15177020	LOC100520780	olfactory receptor 4C46-like	pseudo
100520951	chr2	15183433	15184371	LOC100520951	olfactory receptor 4C46-like	protein-coding
100521126	chr2	15191105	15196559	LOC100521126	olfactory receptor 4C46-like	pseudo
100515945	chr2	15205324	15206253	LOC100515945	olfactory receptor 4C46-like	protein-coding
100519893	chr2	15217013	15217684	LOC100519893	olfactory receptor 4C11-like	protein-coding
100519707	chr2	15227112	15228041	LOC100519707	olfactory receptor 4C46-like	protein-coding
100519541	chr2	15234770	15235699	LOC100519541	olfactory receptor 4C46-like	protein-coding
100515430	chr2	15260455	15317930	LOC100515430	olfactory receptor 4S1-like	protein-coding
100519187	chr2	15393696	15394619	LOC100519187	olfactory receptor 4P4-like	protein-coding
100515602	chr2	15400277	15401209	LOC100515602	olfactory receptor 4C16-like	protein-coding
100739250	chr2	15413424	15414360	LOC100739250	olfactory receptor 4C11-like	pseudo
100624489	chr2	15539847	15540776	LOC100624489	olfactory receptor 4S1-like	protein-coding
100524068	chr2	15551954	15552883	LOC100524068	olfactory receptor 4X1-like	protein-coding
100525150	chr2	28156390	28249950	LOC100525150	CD44 antigen-like	protein-coding
100516315	chr2	30624420	30748153	LOC100516315	coiled-coil domain-containing protein 73-like	protein-coding
100520176	chr2	37567927	37731920	LOC100520176	leucine zipper protein 2-like	protein-coding
100517702	chr2	57014453	57015394	LOC100517702	olfactory receptor 11L1-like	protein-coding
100113470	chr2	61344295	61359139	CYP4F2	cytochrome P450, family 4, subfamily F, polypeptide 2	protein-coding
100739130	chr2	61441578	61442672	LOC100739130	cytochrome P450 4F11-like	protein-coding
100518112	chr2	62189186	62190136	LOC100518112	olfactory receptor 7C2-like	protein-coding
100523890	chr2	62203775	62204758	LOC100523890	olfactory receptor 7C1-like	protein-coding
100736663	chr2	62263083	62264033	LOC100736663	olfactory receptor 7C2-like	protein-coding
100522064	chr2	62272254	62273189	LOC100522064	olfactory receptor 7A10-like	protein-coding
100736730	chr2	62292908	62293879	LOC100736730	olfactory receptor 7A17-like	protein-coding
100522789	chr2	62307659	62308637	LOC100522789	olfactory receptor 7A17-like	pseudo
100522424	chr2	62309476	62331376	LOC100522424	olfactory receptor-like protein OLF4-like	protein-coding
100521715	chr2	62344729	62345661	LOC100521715	olfactory receptor 7A17-like	protein-coding
100522982	chr2	62361539	62362492	LOC100522982	olfactory receptor 7A10-like	protein-coding
100627001	chr2	62399393	62404403	LOC100627001	olfactory receptor 7C1-like	protein-coding
100523171	chr2	62412414	62413367	LOC100523171	olfactory receptor-like protein OLF4-like	protein-coding
100521545	chr2	62480310	62481242	LOC100521545	olfactory receptor-like protein OLF4-like	protein-coding
100521364	chr2	62492136	62493068	LOC100521364	olfactory receptor 7A17-like	protein-coding
100521182	chr2	62507452	62508408	LOC100521182	olfactory receptor 7C2-like	protein-coding
100521001	chr2	62518693	62519649	LOC100521001	olfactory receptor 7A17-like	pseudo
100520829	chr2	62536622	62537611	LOC100520829	olfactory receptor 7A10-like	protein-coding
100520664	chr2	62544425	62546846	LOC100520664	protection of telomeres protein 1-like	pseudo
100520481	chr2	62552214	62553113	LOC100520481	olfactory receptor 7A17-like	pseudo
100520295	chr2	62562658	62569135	LOC100520295	olfactory receptor-like protein OLF4-like	pseudo
100520124	chr2	62580087	62585436	LOC100520124	olfactory receptor 7A17-like	protein-coding
100519945	chr2	62589757	62590698	LOC100519945	olfactory receptor 7A10-like	protein-coding
100519591	chr2	62624580	62625548	LOC100519591	olfactory receptor-like protein OLF4-like	protein-coding
100624838	chr2	62637036	62638000	LOC100624838	olfactory receptor 7A17-like	pseudo
397354	chr2	62644828	62645796	OR7A17	olfactory receptor	protein-coding
100519414	chr2	62669688	62670662	LOC100519414	olfactory receptor 7A17-like	protein-coding
100526097	chr2	62731033	62751902	LOC100526097	olfactory receptor-like protein OLF4-like	protein-coding
100510893	chr2	62754478	62755410	LOC100510893	olfactory receptor 7A17-like	protein-coding
100511069	chr2	62769112	62770044	LOC100511069	olfactory receptor 7A17-like	protein-coding
100511247	chr2	62780961	62781893	LOC100511247	olfactory receptor 7A17-like	protein-coding
100511440	chr2	62796418	62797374	LOC100511440	olfactory receptor 7C2-like	protein-coding
100514567	chr2	62807987	62808943	LOC100514567	olfactory receptor 7A5-like	pseudo
100514756	chr2	62821139	62822094	LOC100514756	olfactory receptor 7C2-like	pseudo
100514948	chr2	62850782	62852662	LOC100514948	olfactory receptor-like protein OLF4-like	pseudo
100512890	chr2	62871538	62872506	LOC100512890	olfactory receptor 7A10-like	protein-coding
100513072	chr2	62882750	62883720	LOC100513072	olfactory receptor 7A10-like	pseudo
100513270	chr2	62897237	62898214	LOC100513270	olfactory receptor 7A17-like	pseudo
100513461	chr2	62913509	62914479	LOC100513461	olfactory receptor 7A17-like	pseudo
100521890	chr2	62931931	62932887	LOC100521890	olfactory receptor 7C2-like	protein-coding
100522242	chr2	62947407	62948339	LOC100522242	olfactory receptor 7A17-like	protein-coding
100514036	chr2	62959257	62960189	LOC100514036	olfactory receptor 7A17-like	protein-coding
100738217	chr2	62973884	62974816	LOC100738217	olfactory receptor 7A17-like	protein-coding
100738259	chr2	62977384	62998254	LOC100738259	olfactory receptor-like protein OLF4-like	protein-coding
100511623	chr2	63003279	63004235	LOC100511623	olfactory receptor 7A5-like	pseudo
100511805	chr2	63021030	63021983	LOC100511805	olfactory receptor 7A17-like	pseudo
100511984	chr2	63028860	63031298	LOC100511984	protection of telomeres protein 1-like	pseudo
100512156	chr2	63035500	63036468	LOC100512156	olfactory receptor 7A17-like	protein-coding
100512334	chr2	63046304	63047321	LOC100512334	olfactory receptor-like protein OLF4-like	pseudo
100512522	chr2	63063716	63064657	LOC100512522	olfactory receptor 7A17-like	protein-coding
100512706	chr2	63073032	63073999	LOC100512706	olfactory receptor 7A17-like	pseudo
100739286	chr2	63625485	63626441	LOC100739286	olfactory receptor-like protein OLF4-like	protein-coding
100625058	chr2	64559496	64560440	LOC100625058	olfactory receptor 7A17-like	protein-coding
100512155	chr2	67865552	67866520	LOC100512155	olfactory receptor 18-like	protein-coding
100511983	chr2	67880886	67884083	LOC100511983	olfactory receptor 7E24-like	protein-coding
100511804	chr2	67899730	67905516	LOC100511804	olfactory receptor 18-like	protein-coding
100526096	chr2	67914554	67915483	LOC100526096	olfactory receptor 7E24-like	protein-coding
100524133	chr2	67931821	67935297	LOC100524133	olfactory receptor 18-like	protein-coding
100621091	chr2	67937624	67948382	LOC100621091	olfactory receptor 18-like	protein-coding
100524303	chr2	67964012	67965042	LOC100524303	olfactory receptor 18-like	pseudo
100524482	chr2	67973896	67974825	LOC100524482	olfactory receptor 7E24-like	protein-coding
100620208	chr2	67981495	67983358	LOC100620208	olfactory receptor 7E24-like	protein-coding
100524668	chr2	67996282	67997199	LOC100524668	olfactory receptor 7E24-like	protein-coding
100524849	chr2	68011264	68012193	LOC100524849	olfactory receptor 18-like	protein-coding
100525032	chr2	68030398	68031405	LOC100525032	olfactory receptor 7E24-like	protein-coding
100525208	chr2	68037508	68038432	LOC100525208	olfactory receptor 7A17-like	pseudo
100525386	chr2	68046922	68050784	LOC100525386	olfactory receptor 7A10-like	pseudo
100739131	chr2	68059519	68060448	LOC100739131	olfactory receptor 18-like	pseudo
396788	chr2	68082637	68083718	LOC396788	olfactory receptor	protein-coding
100525910	chr2	68084188	68109838	LOC100525910	olfactory receptor 7E24-like	pseudo
100522302	chr2	68137384	68138313	LOC100522302	olfactory receptor 7E24-like	protein-coding
100523948	chr2	68163168	68170611	LOC100523948	olfactory receptor 18-like	protein-coding
100739297	chr2	68177004	68177928	LOC100739297	olfactory receptor 7A17-like	pseudo
100739339	chr2	68184740	68185676	LOC100739339	olfactory receptor 7A10-like	pseudo
100739368	chr2	68187636	68190873	LOC100739368	olfactory receptor 7E24-like	protein-coding
100739415	chr2	68190886	68196969	LOC100739415	olfactory receptor 7E24-like	protein-coding
100739456	chr2	68214797	68215303	LOC100739456	olfactory receptor 7E24-like	protein-coding
396791	chr2	68222846	68223775	LOC396791	olfactory receptor	protein-coding
100521772	chr2	68309304	68320846	LOC100521772	olfactory receptor 18-like	protein-coding
100521247	chr2	68320941	68321879	LOC100521247	olfactory receptor 7D2-like	protein-coding
100521430	chr2	68329536	68330474	LOC100521430	olfactory receptor 7C1-like	protein-coding
100521604	chr2	68337744	68338665	LOC100521604	olfactory receptor 7C2-like	pseudo
100521068	chr2	68339716	68362045	LOC100521068	olfactory receptor 7E24-like	protein-coding
100520361	chr2	68424971	68447068	LOC100520361	60S ribosomal protein L21-like	pseudo
100625475	chr2	68447465	68448386	LOC100625475	olfactory receptor 7A10-like	pseudo
100625583	chr2	68455664	68459557	LOC100625583	olfactory receptor 7D2-like	pseudo
100514448	chr2	68465871	68466794	LOC100514448	olfactory receptor 7D4-like	protein-coding
100514822	chr2	68493686	68494609	LOC100514822	olfactory receptor 7D4-like	protein-coding
100519645	chr2	68512069	68513007	LOC100519645	olfactory receptor 7A10-like	protein-coding
100519469	chr2	68528383	68529267	LOC100519469	olfactory receptor 7C2-like	pseudo
100522063	chr2	72483089	72484153	LOC100522063	heterogeneous nuclear ribonucleoproteins A2/B1-like	protein-coding
100739416	chr2	72484174	72514181	LOC100739416	putative methyl-CpG-binding domain protein 3-like 5-like	protein-coding
100522980	chr2	72526600	72527664	LOC100522980	heterogeneous nuclear ribonucleoproteins A2/B1-like	protein-coding
100522423	chr2	72542681	72569824	LOC100522423	uncharacterized LOC100522423	protein-coding
100522241	chr2	72570063	72570752	LOC100522241	putative methyl-CpG-binding domain protein 3-like 5-like	protein-coding
100622204	chr2	81195527	81196456	LOC100622204	olfactory receptor 1L1-like	protein-coding
100622111	chr2	81202090	81203019	LOC100622111	olfactory receptor 1L1-like	protein-coding
100514094	chr2	83869557	83956912	LOC100514094	FCH domain only protein 2-like	protein-coding
100517639	chr2	96292947	96325689	LOC100517639	tubulin beta-2 chain-like	pseudo
100271727	chr2	143969145	144151823	TRPM2	transient receptor potential cation channel, subfamily M, member 2	protein-coding
100519415	chr2	144019821	144051595	LOC100519415	mothers against decapentaplegic homolog 5-like	protein-coding
100521612	chr2	148897905	148900536	LOC100521612	protocadherin beta-5-like	protein-coding
100521779	chr2	148910217	148913202	LOC100521779	protocadherin beta-4-like	protein-coding
100514515	chr2	148922995	148924737	LOC100514515	protocadherin beta-5-like	protein-coding
100739340	chr2	148932557	148934424	LOC100739340	protocadherin beta-10-like	protein-coding
100739369	chr2	148934568	148938119	PCDHB16	protocadherin beta 16	protein-coding
100739419	chr2	148942983	148948597	LOC100739419	protocadherin beta-6-like	protein-coding
100515601	chr2	149020186	149027866	LOC100515601	protocadherin beta-6-like	protein-coding
100739498	chr2	149034329	149035962	LOC100739498	protocadherin beta-17-like	pseudo
100518900	chr2	158603037	158605529	LOC100518900	olfactory receptor 5D13-like	protein-coding
100519081	chr2	158607340	158614104	LOC100519081	olfactory receptor 5D13-like	protein-coding
100519244	chr2	158620787	158621734	LOC100519244	olfactory receptor 5D14-like	protein-coding
100737923	chr2	158629441	158630391	LOC100737923	olfactory receptor 5D13-like	protein-coding
100519593	chr2	158636081	158637108	LOC100519593	olfactory receptor 5D13-like	pseudo
100519763	chr2	158648737	158649426	LOC100519763	olfactory receptor 5L1-like	protein-coding
100627521	chr2	158657535	158659148	LOC100627521	olfactory receptor 5L1-like	protein-coding
100517642	chr2	158668902	158669843	LOC100517642	olfactory receptor 5D18-like	protein-coding
100517814	chr2	158676090	158677028	LOC100517814	olfactory receptor 5L1-like	protein-coding
100738490	chr2	158829553	158830533	LOC100738490	olfactory receptor 10AG1-like	protein-coding
100622171	chr2	158853139	158854074	LOC100622171	olfactory receptor 5F1-like	protein-coding
100622260	chr2	158861362	158862297	LOC100622260	olfactory receptor 5F1-like	protein-coding
100622369	chr2	158872182	158882772	LOC100622369	olfactory receptor 5F1-like	protein-coding
100622779	chr2	158924406	158925338	LOC100622779	olfactory receptor 8I2-like	protein-coding
100623244	chr2	158965998	158966945	LOC100623244	olfactory receptor 8H3-like	protein-coding
100622967	chr2	158967375	158967965	LOC100622967	olfactory receptor 8H1-like	protein-coding
100623059	chr2	158976504	158979340	LOC100623059	olfactory receptor 8H3-like	pseudo
100623144	chr2	158985405	158986352	LOC100623144	olfactory receptor 8H3-like	protein-coding
100739019	chr2	158991216	158993617	LOC100739019	olfactory receptor 5T2-like	pseudo
100522791	chr2	159009700	159011703	LOC100522791	olfactory receptor 5T1-like	protein-coding
100522603	chr2	159030162	159031103	LOC100522603	olfactory receptor 8K3-like	protein-coding
396793	chr2	159038414	159039388	LOC396793	olfactory receptor	protein-coding
100739171	chr2	159050504	159051451	LOC100739171	olfactory receptor 8J3-like	protein-coding
100524074	chr2	159063129	159064091	LOC100524074	olfactory receptor 8J3-like	protein-coding
100524244	chr2	159074900	159075841	LOC100524244	olfactory receptor 8K3-like	protein-coding
100523893	chr2	159087851	159088813	LOC100523893	olfactory receptor 8J3-like	protein-coding
100624301	chr2	159095768	159096739	LOC100624301	olfactory receptor 8K3-like	protein-coding
100524611	chr2	159105869	159106831	LOC100524611	olfactory receptor 8K3-like	protein-coding
100739370	chr2	159114412	159115353	LOC100739370	olfactory receptor 8K3-like	protein-coding
100524792	chr2	159122770	159123711	LOC100524792	olfactory receptor 8K3-like	protein-coding
100624117	chr2	159128845	159129889	LOC100624117	olfactory receptor 8K3-like	protein-coding
100739499	chr2	159137837	159138778	LOC100739499	olfactory receptor 8K3-like	protein-coding
100521546	chr2	159156434	159157105	LOC100521546	olfactory receptor 8K5-like	protein-coding
100511745	chr2	159162959	159163907	LOC100511745	olfactory receptor 8K1-like	pseudo
100526041	chr2	159169749	159170711	LOC100526041	olfactory receptor 8J3-like	protein-coding
100525862	chr2	159184027	159184989	LOC100525862	olfactory receptor 8J3-like	protein-coding
100524977	chr2	159195575	159196522	LOC100524977	olfactory receptor 8J3-like	protein-coding
100739712	chr2	159207633	159208607	LOC100739712	olfactory receptor 8U8-like	protein-coding
100525331	chr2	159216556	159217524	LOC100525331	olfactory receptor 1044-like	protein-coding
100525509	chr2	159222695	159223636	LOC100525509	olfactory receptor 5AL1-like	protein-coding
100525686	chr2	159228184	159229125	LOC100525686	olfactory receptor 5AL1-like	protein-coding
100521717	chr2	159230905	159231861	LOC100521717	olfactory receptor 1038-like	protein-coding
100511555	chr2	159245667	159246597	LOC100511555	olfactory receptor 5M9-like	pseudo
100522425	chr2	159253996	159254928	LOC100522425	olfactory receptor 5M3-like	protein-coding
100522243	chr2	159264153	159265085	LOC100522243	olfactory receptor 5M3-like	protein-coding
100511373	chr2	159272981	159273919	LOC100511373	olfactory receptor 1030-like	protein-coding
100511186	chr2	159281072	159282007	LOC100511186	olfactory receptor 5M8-like	protein-coding
100511008	chr2	159304154	159309818	LOC100511008	olfactory receptor 5M11-like	protein-coding
100521891	chr2	159311264	159312202	LOC100521891	olfactory receptor 1030-like	protein-coding
100736801	chr2	159323562	159326293	LOC100736801	olfactory receptor 1030-like	protein-coding
100514706	chr2	159334581	159335528	LOC100514706	olfactory receptor 5M10-like	protein-coding
100514897	chr2	159341375	159342322	LOC100514897	olfactory receptor 5M10-like	protein-coding
100736846	chr2	159345935	159346478	LOC100736846	olfactory receptor 5M1-like	pseudo
100511921	chr2	159351757	159352702	LOC100511921	olfactory receptor 5M10-like	pseudo
100513785	chr2	159356521	159357459	LOC100513785	olfactory receptor 1020-like	protein-coding
100512095	chr2	159361888	159362841	LOC100512095	olfactory receptor 1020-like	protein-coding
100514157	chr2	159377053	159377967	LOC100514157	olfactory receptor 1013-like	protein-coding
100512830	chr2	159390167	159391111	LOC100512830	olfactory receptor 140-like	protein-coding
100512650	chr2	159401185	159402126	LOC100512650	olfactory receptor 4C6-like	protein-coding
100512461	chr2	159410136	159411080	LOC100512461	olfactory receptor 140-like	protein-coding
100513978	chr2	159419788	159420705	LOC100513978	olfactory receptor 9G1-like	protein-coding
100512271	chr2	159423396	159424337	LOC100512271	olfactory receptor 1019-like	protein-coding
100627769	chr2	159487141	159522496	LOC100627769	olfactory receptor 2M2-like	protein-coding
100627487	chr2	159523161	159523977	LOC100627487	survival motor neuron protein-like	pseudo
100525280	chr2	160111301	160126556	LOC100525280	olfactory receptor 4C15-like	pseudo
100628149	chr2	160147367	160171945	LOC100628149	glutamine-dependent NAD(+) synthetase-like	pseudo
100525454	chr2	160190126	160193980	LOC100525454	olfactory receptor 4C46-like	pseudo
100525636	chr2	160214506	160225071	LOC100525636	olfactory receptor 4C11-like	pseudo
100525809	chr2	160236783	160243701	LOC100525809	olfactory receptor 4P4-like	pseudo
100525982	chr2	160249283	160250211	LOC100525982	olfactory receptor 4C46-like	pseudo
100526160	chr2	160358018	160358947	LOC100526160	olfactory receptor 4C46-like	protein-coding
100510954	chr2	160389804	160390732	LOC100510954	olfactory receptor 4C46-like	pseudo
100624358	chr2	161635323	161636276	LOC100624358	olfactory receptor 2T11-like	protein-coding
100624443	chr2	161636413	161653989	LOC100624443	olfactory receptor 2T2-like	pseudo
100517519	chr2	162186998	162192469	LOC100517519	synembryn-A-like	protein-coding
100517332	chr2	162193918	162197485	LOC100517332	BET1-like protein-like	protein-coding
100499231	chr2	162199367	162202834	ODF3	outer dense fiber of sperm tails 3	protein-coding
100517148	chr2	162203800	162205278	LOC100517148	secretoglobin family 1C member 1-like	protein-coding
100626903	chr2	162277243	162284642	LOC100626903	plakophilin-3-like	protein-coding
100626800	chr2	162285395	162291312	SIGIRR	single immunoglobulin and toll-interleukin 1 receptor (TIR) domain	protein-coding
100627366	chr2	162294641	162310078	ANO9	anoctamin 9	protein-coding
100627275	chr2	162310684	162315752	LOC100627275	acid trehalase-like protein 1-like	protein-coding
100627180	chr2	162317991	162319234	LOC100627180	interferon-induced transmembrane protein 5-like	protein-coding
100627649	chr2	162333055	162334436	LOC100627649	interferon-induced transmembrane protein 3-like	protein-coding
100627004	chr2	162339710	162341038	LOC100627004	interferon-induced transmembrane protein 1-like	protein-coding
100627740	chr2	162353100	162354440	LOC100627740	interferon-induced transmembrane protein 3-like	protein-coding
100523780	chr3	6766507	6767469	LOC100523780	olfactory receptor 2AE1-like	protein-coding
100525740	chr3	6784151	6785113	LOC100525740	olfactory receptor 2AE1-like	protein-coding
100523597	chr3	6816736	6817716	LOC100523597	olfactory receptor 2AE1-like	protein-coding
100523431	chr3	6859842	6860804	LOC100523431	olfactory receptor 2AE1-like	protein-coding
100523238	chr3	6877501	6878463	LOC100523238	olfactory receptor 2AE1-like	protein-coding
100524140	chr3	6968595	6969557	LOC100524140	olfactory receptor 2AE1-like	protein-coding
100524490	chr3	6986567	6987529	LOC100524490	olfactory receptor 2AE1-like	protein-coding
100518654	chr3	7175415	7266269	ZNF3	zinc finger protein 3	protein-coding
100626661	chr3	21957510	22002656	LOC100626661	leucine carboxyl methyltransferase 1-like	protein-coding
100520426	chr3	22143747	22189563	LOC100520426	leucine carboxyl methyltransferase 1-like	protein-coding
100739557	chr3	22202621	22219367	LOC100739557	leucine carboxyl methyltransferase 1-like	protein-coding
100739592	chr3	22228505	22236675	LOC100739592	uncharacterized LOC100739592	protein-coding
100521259	chr3	22237424	22247809	LOC100521259	uncharacterized LOC100521259	protein-coding
100521783	chr3	22536844	22571100	RBBP6	retinoblastoma binding protein 6	protein-coding
100738073	chr3	25695220	25743786	LOC100738073	dynein heavy chain 3, axonemal-like	protein-coding
100511686	chr3	25766866	25779589	LOC100511686	uncharacterized LOC100511686	protein-coding
100511869	chr3	25779494	25913459	DNAH3	dynein, axonemal, heavy chain 3	protein-coding
100515887	chr3	29618658	29877403	LOC100515887	poly(A)-specific ribonuclease PARN-like	protein-coding
100515432	chr3	44910655	44960793	LOC100515432	zinc finger protein 169-like	protein-coding
100625824	chr3	45093849	45102848	LOC100625824	protein FAM22C-like	pseudo
100512527	chr3	59558269	59564578	LOC100512527	semaphorin-4C-like	pseudo
100625156	chr3	59620075	59620830	LOC100625156	ig kappa chain V-II region RPMI 6410-like	other
100624691	chr3	59628677	59629236	LOC100624691	ig kappa chain V-I region HK102-like	other
100739851	chr3	59634662	59635506	LOC100739851	ig kappa chain V-II region RPMI 6410-like	other
100736574	chr3	59638402	59639041	LOC100736574	ig kappa chain V-I region HK102-like	other
100736617	chr3	59648030	59648985	LOC100736617	ig kappa chain V-II region RPMI 6410-like	other
100736649	chr3	59655654	59656204	LOC100736649	ig kappa chain V-I region HK102-like	other
100625243	chr3	59662812	59720702	LOC100625243	ig kappa chain V-II region RPMI 6410-like	other
100736685	chr3	59741836	59742388	LOC100736685	ig kappa chain V-I region HK102-like	other
100736718	chr3	59745435	59750349	LOC100736718	uncharacterized LOC100736718	protein-coding
100624983	chr3	59753678	59754231	LOC100624983	ig kappa chain V-I region HK102-like	other
100625068	chr3	59762059	59762813	LOC100625068	ig kappa chain V-II region RPMI 6410-like	other
100736878	chr3	59880797	59935650	LOC100736878	ig kappa chain V-II region RPMI 6410-like	other
100737064	chr3	59940906	59941458	LOC100737064	ig kappa chain V-I region HK102-like	other
100737103	chr3	59949628	59950469	LOC100737103	ig kappa chain V-II region RPMI 6410-like	other
100737153	chr3	59958839	59959481	LOC100737153	ig kappa chain V-I region HK102-like	other
100500785	chr3	59962472	59963232	IGKV@	immunoglobulin kappa variable group	other
100736924	chr3	59968662	59969221	LOC100736924	ig kappa chain V-I region HK102-like	other
100737231	chr3	59977038	59985784	LOC100737231	ig kappa chain V-II region GM607-like	other
100737272	chr3	59985868	59986834	LOC100737272	ig kappa chain V-II region RPMI 6410-like	other
100516073	chr3	77289327	77363182	LOC100516073	aprataxin and PNK-like factor-like	protein-coding
100519087	chr3	95897345	96298364	LOC100519087	neurexin-1-alpha-like	protein-coding
100524018	chr3	100010119	100057923	LOC100524018	phosphatidylinositol-glycan biosynthesis class F protein-like	protein-coding
100523840	chr3	100039822	100097051	RHOQ	ras homolog family member Q	protein-coding
100523901	chr3	109679781	109691586	LOC100523901	coiled-coil domain-containing protein 75-like	protein-coding
100524081	chr3	109691768	109810074	HEATR5B	HEAT repeat containing 5B	protein-coding
100513790	chr3	114306299	114420218	MEMO1	mediator of cell motility 1	protein-coding
100514043	chr3	114427331	114440316	DPY30	dpy-30 homolog (C. elegans)	protein-coding
396584	chr3	114454182	114524375	SPAST	spastin	protein-coding
100737960	chr3	114524173	114551935	LOC100737960	zinc transporter 6-like	protein-coding
100170144	chr3	114533649	114543703	SLC30A6	solute carrier family 30 (zinc transporter), member 6	protein-coding
100515136	chr3	119992053	120169493	ASXL2	additional sex combs like 2 (Drosophila)	protein-coding
100737125	chr3	130152349	130255280	LOC100737125	ATP-dependent RNA helicase DDX1-like	protein-coding
100516971	chr3	142904429	142923271	LOC100516971	uncharacterized LOC100516971	protein-coding
100516671	chr3	142942374	142964785	LOC100516671	butyrophilin subfamily 1 member A1-like	protein-coding
100519141	chr3	143132145	143155238	LOC100519141	uncharacterized LOC100519141	protein-coding
100519307	chr3	143174570	143181265	LOC100519307	butyrophilin subfamily 1 member A1-like	protein-coding
100518303	chr3	143300315	143301325	LOC100518303	uncharacterized LOC100518303	protein-coding
100518119	chr3	143302052	143326628	LOC100518119	butyrophilin subfamily 1 member A1-like	protein-coding
100518482	chr3	143410371	143411381	LOC100518482	uncharacterized LOC100518482	protein-coding
100519479	chr3	143479724	143484825	LOC100519479	butyrophilin subfamily 1 member A1-like	protein-coding
100737770	chr3	143580881	143581891	LOC100737770	uncharacterized LOC100737770	protein-coding
100518658	chr3	143592856	143607191	LOC100518658	butyrophilin subfamily 1 member A1-like	protein-coding
100521084	chr3	144371413	144372180	LOC100521084	serine/arginine-rich splicing factor 9-like	pseudo
100521445	chr3	144391668	144397897	LOC100521445	achaete-scute homolog 1-like	pseudo
100621060	chr3	144411281	144412002	LOC100621060	proteasome subunit beta type-5-like	pseudo
100151870	chr4	11095451	11113125	LOC100151870	gasdermin-C-like	protein-coding
100738633	chr4	23052576	23262558	LOC100738633	double-strand-break repair protein rad21 homolog	protein-coding
100738679	chr4	23209984	23216428	LOC100738679	rRNA-processing protein UTP23 homolog	protein-coding
100156500	chr4	35528889	35616168	DPYS	dihydropyrimidinase	protein-coding
100158209	chr4	66779198	66802921	LOC100158209	peptidase inhibitor 15-like	protein-coding
100516319	chr4	67814887	68172199	STAU2	staufen, RNA binding protein, homolog 2 (Drosophila)	protein-coding
100151956	chr4	90338614	90371885	LOC100151956	T-box transcription factor TBX19-like	protein-coding
100736733	chr4	97403439	97430022	LOC100736733	intelectin-2-like	protein-coding
100144619	chr4	97610153	97621638	ITLN2	intelectin 2	protein-coding
100153240	chr4	99644357	99646559	LOC100153240	olfactory receptor 10X1-like	protein-coding
100625968	chr4	99654950	99655546	LOC100625968	olfactory receptor 10X1-like	pseudo
100626045	chr4	99656063	99657049	LOC100626045	olfactory receptor 10X1-like	pseudo
100625880	chr4	99708422	99709408	LOC100625880	olfactory receptor 10X1-like	pseudo
100620147	chr4	105439195	105440869	LOC100620147	uncharacterized LOC100620147	protein-coding
100620342	chr4	119158679	119164966	LOC100620342	uncharacterized protein C1orf88 homolog	protein-coding
100154001	chr4	119235315	119248752	LOC100154001	acidic mammalian chitinase-like	protein-coding
100157652	chr4	119298856	119316330	DENND2D	DENN/MADD domain containing 2D	protein-coding
100154792	chr4	119320604	119551318	CEPT1	choline/ethanolamine phosphotransferase 1	protein-coding
100523736	chr4	119350766	119357163	LOC100523736	uncharacterized protein C1orf88 homolog	protein-coding
100621421	chr4	119377662	119395914	LOC100621421	acidic mammalian chitinase-like	protein-coding
100521789	chr4	126267478	126287880	LOC100521789	pancreatic alpha-amylase-like	protein-coding
397397	chr4	126313702	126321854	AMY2	amylase, alpha 2B (pancreatic)	protein-coding
100737505	chr4	126319983	126320313	LOC100737505	uncharacterized LOC100737505	miscRNA
100153446	chr4	126491806	126500746	LOC100153446	pancreatic alpha-amylase-like	pseudo
100153854	chr4	126526446	126544406	LOC100153854	alpha-amylase	protein-coding
100522672	chr4	126554972	126563173	LOC100522672	pancreatic alpha-amylase-like	protein-coding
100152255	chr4	126652903	126661097	LOC100152255	pancreatic alpha-amylase-like	protein-coding
100737854	chr4	126676540	126684135	LOC100737854	pancreatic alpha-amylase-like	protein-coding
100515025	chr4	130763637	130839130	LOC100515025	sorting nexin-7-like	protein-coding
397109	chr4	131845556	132550018	DPYD	dihydropyrimidine dehydrogenase	protein-coding
100153788	chr5	3724912	3748576	LOC100153788	postacrosomal sheath WW domain-binding protein-like	protein-coding
100737177	chr5	3766085	3774119	LOC100737177	alpha-N-acetylgalactosaminidase-like	protein-coding
100526168	chr5	3780139	3781256	LOC100526168	sesquipedalian-2-like	protein-coding
100510960	chr5	3782815	3785997	LOC100510960	UPF0466 protein C22orf32, mitochondrial-like	protein-coding
100157442	chr5	3786926	3792175	NDUFA6	NADH dehydrogenase (ubiquinone) 1 alpha subcomplex, 6, 14kDa	protein-coding
397687	chr5	3810426	3815068	CYP2D25	vitamin D3 25-Hydroxylase	protein-coding
100511754	chr5	3825594	3844929	LOC100511754	transcription factor 20-like	protein-coding
100156627	chr5	3855940	3861631	LOC100156627	NADH dehydrogenase [ubiquinone] 1 alpha subcomplex subunit 6-like	protein-coding
100737997	chr5	3990679	3995685	LOC100737997	NADH dehydrogenase [ubiquinone] 1 alpha subcomplex subunit 6-like	protein-coding
100737440	chr5	18163927	18188037	LOC100737440	keratin, type II cuticular Hb2-like	protein-coding
100737483	chr5	18200548	18206747	LOC100737483	keratin, type II cytoskeletal 6A-like	protein-coding
100521965	chr5	20809037	20814602	LOC100521965	uncharacterized LOC100521965	protein-coding
100737602	chr5	21096371	21109980	LOC100737602	olfactory receptor 1020-like	protein-coding
100513011	chr5	21113304	21114245	LOC100513011	olfactory receptor 10C1-like	protein-coding
100623545	chr5	21236205	21237140	LOC100623545	olfactory receptor 6C3-like	protein-coding
100157506	chr5	21247775	21252404	LOC100157506	olfactory receptor 6C6-like	protein-coding
100156296	chr5	21256500	21257444	LOC100156296	olfactory receptor 6C6-like	protein-coding
100157944	chr5	21266917	21267855	LOC100157944	olfactory receptor 6C75-like	protein-coding
100155090	chr5	21277992	21279478	LOC100155090	olfactory receptor 6C3-like	pseudo
100153881	chr5	21279720	21280679	LOC100153881	olfactory receptor 6C75-like	protein-coding
100152670	chr5	21296500	21297438	LOC100152670	olfactory receptor 6C3-like	protein-coding
100157908	chr5	21316914	21317861	LOC100157908	olfactory receptor 6C2-like	protein-coding
100156762	chr5	21324271	21325200	LOC100156762	olfactory receptor 6C4-like	protein-coding
100155553	chr5	21337563	21338498	LOC100155553	olfactory receptor 6C2-like	protein-coding
100154329	chr5	21352787	21353725	LOC100154329	olfactory receptor 6C2-like	protein-coding
100153115	chr5	21362482	21363420	LOC100153115	olfactory receptor 6C75-like	protein-coding
100156723	chr5	21372188	21373818	LOC100156723	olfactory receptor 6C2-like	pseudo
100151922	chr5	21374349	21375287	LOC100151922	olfactory receptor 6C2-like	protein-coding
100155515	chr5	21392728	21393660	LOC100155515	olfactory receptor 6C2-like	pseudo
100153908	chr5	21406771	21407706	LOC100153908	olfactory receptor 6C2-like	protein-coding
100152277	chr5	21416224	21426223	LOC100152277	olfactory receptor 6C2-like	protein-coding
100157941	chr5	21436073	21437011	LOC100157941	olfactory receptor 6C2-like	protein-coding
100155550	chr5	21454846	21456649	LOC100155550	olfactory receptor 6C2-like	pseudo
100153112	chr5	21457572	21458523	LOC100153112	olfactory receptor 6C2-like	pseudo
100153526	chr5	21472051	21472983	LOC100153526	olfactory receptor 6C1-like	protein-coding
100154757	chr5	21476502	21484605	LOC100154757	olfactory receptor 6C3-like	protein-coding
100155964	chr5	21499197	21500138	LOC100155964	olfactory receptor 6C75-like	protein-coding
100156335	chr5	21500855	21501682	LOC100156335	olfactory receptor 6C75-like	protein-coding
100157543	chr5	21510969	21511904	LOC100157543	olfactory receptor 6C76-like	protein-coding
100157163	chr5	21520851	21521789	LOC100157163	olfactory receptor 6C65-like	protein-coding
100153491	chr5	21527221	21528162	LOC100153491	olfactory receptor 6C76-like	protein-coding
100154719	chr5	21541747	21542694	LOC100154719	olfactory receptor 6C2-like	protein-coding
100155932	chr5	21549247	21550185	LOC100155932	olfactory receptor 6C2-like	protein-coding
100157128	chr5	21557739	21558695	LOC100157128	olfactory receptor 6C70-like	pseudo
100151882	chr5	21569699	21570631	LOC100151882	olfactory receptor 6C2-like	pseudo
100153075	chr5	21579179	21580544	LOC100153075	olfactory receptor 6C68-like	protein-coding
100157503	chr5	21589738	21590520	LOC100157503	olfactory receptor 6C2-like	pseudo
100153523	chr5	21591442	21593243	LOC100153523	olfactory receptor 6C2-like	pseudo
100154754	chr5	21599730	21600668	LOC100154754	olfactory receptor 6C68-like	protein-coding
100152666	chr5	21676238	21677173	LOC100152666	olfactory receptor 6C76-like	protein-coding
100620277	chr5	21686126	21687064	LOC100620277	olfactory receptor 6C65-like	protein-coding
100620182	chr5	21692500	21693441	LOC100620182	olfactory receptor 6C76-like	protein-coding
100620083	chr5	21700457	21708089	LOC100620083	olfactory receptor 6C2-like	pseudo
100523788	chr5	21714647	21715585	LOC100523788	olfactory receptor 6C2-like	protein-coding
100628063	chr5	21723128	21724084	LOC100628063	olfactory receptor 6C70-like	pseudo
100627963	chr5	21734937	21735869	LOC100627963	olfactory receptor 6C2-like	pseudo
100627871	chr5	21744427	21745380	LOC100627871	olfactory receptor 6C68-like	protein-coding
100627782	chr5	21757483	21758265	LOC100627782	olfactory receptor 6C2-like	pseudo
100627681	chr5	21759187	21760991	LOC100627681	olfactory receptor 6C2-like	pseudo
100627311	chr5	21767314	21768252	LOC100627311	olfactory receptor 6C68-like	protein-coding
100627212	chr5	21785614	21786552	LOC100627212	olfactory receptor 6C68-like	protein-coding
100627590	chr5	21795472	21798997	LOC100627590	olfactory receptor 6C2-like	pseudo
100627407	chr5	21802893	21810134	LOC100627407	olfactory receptor 6C75-like	protein-coding
100620469	chr5	21826985	21834798	LOC100620469	olfactory receptor 6C3-like	protein-coding
100627493	chr5	21837556	21838488	LOC100627493	olfactory receptor 6C1-like	protein-coding
100627116	chr5	21855133	21856071	LOC100627116	olfactory receptor 6C68-like	protein-coding
100737093	chr5	21907933	21908526	LOC100737093	olfactory receptor 6C2-like	protein-coding
100736637	chr5	21914603	21915538	LOC100736637	olfactory receptor 6C2-like	protein-coding
100737140	chr5	21926733	21927667	LOC100737140	olfactory receptor 6C2-like	pseudo
100736675	chr5	21929545	21930480	LOC100736675	olfactory receptor 6C2-like	protein-coding
100737179	chr5	21930994	21931754	LOC100737179	olfactory receptor 6C76-like	protein-coding
100736710	chr5	21944254	21945195	LOC100736710	olfactory receptor 6C75-like	protein-coding
100737215	chr5	21951191	21952126	LOC100737215	olfactory receptor 6C3-like	pseudo
100736743	chr5	21962838	21963776	LOC100736743	olfactory receptor 6C1-like	protein-coding
100156758	chr5	21979561	21980499	LOC100156758	olfactory receptor 6C68-like	protein-coding
100157938	chr5	21997605	22006398	LOC100157938	olfactory receptor 6C68-like	protein-coding
100155512	chr5	22007379	22008315	LOC100155512	olfactory receptor 6C2-like	pseudo
100523061	chr5	22014638	22018491	LOC100523061	olfactory receptor 6C68-like	pseudo
100152700	chr5	22022807	22023744	LOC100152700	olfactory receptor 6C2-like	pseudo
100156333	chr5	22041072	22042016	LOC100156333	olfactory receptor 6C2-like	protein-coding
100157541	chr5	22058477	22059410	LOC100157541	olfactory receptor 6C2-like	pseudo
100152311	chr5	22070784	22071719	LOC100152311	olfactory receptor 6C2-like	pseudo
100153490	chr5	22078096	22079031	LOC100153490	olfactory receptor 6C2-like	protein-coding
100154718	chr5	22087305	22088251	LOC100154718	olfactory receptor 6C2-like	pseudo
100155931	chr5	22095956	22096891	LOC100155931	olfactory receptor 6C2-like	protein-coding
100156719	chr5	22104027	22104959	LOC100156719	olfactory receptor 6C2-like	pseudo
100524494	chr5	22111120	22112055	LOC100524494	olfactory receptor 6C2-like	protein-coding
100524678	chr5	22118133	22119068	LOC100524678	olfactory receptor 6C2-like	protein-coding
100519146	chr5	22130266	22131200	LOC100519146	olfactory receptor 6C2-like	pseudo
100524864	chr5	22133078	22134013	LOC100524864	olfactory receptor 6C2-like	protein-coding
100519312	chr5	22144376	22145463	LOC100519312	olfactory receptor 6C75-like	pseudo
100525044	chr5	22155847	22156218	LOC100525044	DNA-directed RNA polymerase III subunit RPC9-like	pseudo
100525221	chr5	22156918	22157856	LOC100525221	olfactory receptor 6C2-like	protein-coding
100519484	chr5	22166845	22167780	LOC100519484	olfactory receptor 6C2-like	protein-coding
100525397	chr5	22174494	22175432	LOC100525397	olfactory receptor 6C2-like	pseudo
100519659	chr5	22194967	22196087	LOC100519659	olfactory receptor 6C2-like	protein-coding
100512534	chr5	22349440	22350378	LOC100512534	olfactory receptor 6C2-like	protein-coding
100512715	chr5	22360385	22361323	LOC100512715	olfactory receptor 6C68-like	protein-coding
100512901	chr5	22374452	22375390	LOC100512901	olfactory receptor 6C2-like	pseudo
100513086	chr5	22377200	22378155	LOC100513086	olfactory receptor 6C2-like	pseudo
100513280	chr5	22384545	22385483	LOC100513280	olfactory receptor 6C68-like	protein-coding
100520907	chr5	22395990	22396924	LOC100520907	olfactory receptor 6C2-like	pseudo
100625596	chr5	22406772	22407707	LOC100625596	olfactory receptor 6C2-like	protein-coding
100521089	chr5	22416623	22417992	LOC100521089	olfactory receptor 6C2-like	protein-coding
100513471	chr5	22426270	22427217	LOC100513471	olfactory receptor 6C2-like	protein-coding
100155959	chr5	22436073	22437008	LOC100155959	olfactory receptor 6C2-like	protein-coding
100155510	chr5	22445516	22446435	LOC100155510	olfactory receptor 6C2-like	pseudo
100513857	chr5	22461064	22462004	LOC100513857	olfactory receptor 6C2-like	pseudo
100157159	chr5	22475787	22476725	LOC100157159	olfactory receptor 6C2-like	protein-coding
100155085	chr5	22477530	22478913	LOC100155085	olfactory receptor 6C2-like	pseudo
100151915	chr5	22487701	22488639	LOC100151915	olfactory receptor 6C75-like	protein-coding
100153110	chr5	22496145	22497083	LOC100153110	olfactory receptor 6C2-like	protein-coding
100154323	chr5	22511938	22512873	LOC100154323	olfactory receptor 6C2-like	protein-coding
100155548	chr5	22524583	22525513	LOC100155548	olfactory receptor 6C4-like	pseudo
100157581	chr5	22531916	22532851	LOC100157581	olfactory receptor 6C2-like	protein-coding
100514232	chr5	22551709	22556596	LOC100514232	olfactory receptor 6C76-like	protein-coding
100153519	chr5	22558559	22559530	LOC100153519	olfactory receptor 6C6-like	protein-coding
100154752	chr5	22571841	22572779	LOC100154752	olfactory receptor 6C3-like	protein-coding
100512656	chr5	24087398	24094529	LOC100512656	retinol dehydrogenase 16-like	protein-coding
100626199	chr5	24099869	24105814	LOC100626199	retinol dehydrogenase 16-like	protein-coding
100158241	chr5	26710313	26865173	SLC16A7	solute carrier family 16, member 7 (monocarboxylic acid transporter 2)	protein-coding
100156985	chr5	31262271	31417436	LOC100156985	uncharacterized LOC100156985	protein-coding
100512657	chr5	32485473	32517060	LOC100512657	wnt inhibitory factor 1-like	protein-coding
100511693	chr5	32920156	33085163	MSRB3	methionine sulfoxide reductase B3	protein-coding
100514840	chr5	33919830	33965034	HELB	helicase (DNA) B	protein-coding
100512535	chr5	47544628	47638219	OVCH1	ovochymase 1	protein-coding
397534	chr5	55358015	55404339	SLCO1A2	solute carrier organic anion transporter family, member 1A2	protein-coding
100154654	chr5	59187848	59189626	LOC100154654	centrin-2-like	pseudo
100525921	chr5	60303025	60391705	EPS8	epidermal growth factor receptor pathway substrate 8	protein-coding
100524623	chr5	77997163	78225347	TMEM117	transmembrane protein 117	protein-coding
100156793	chr5	82191870	82226500	LOC100156793	olfactory receptor 8S1-like	protein-coding
100155591	chr5	82227808	82228737	LOC100155591	olfactory receptor 8S1-like	protein-coding
100622682	chr5	82486583	82489562	LOC100622682	olfactory receptor 8S1-like	protein-coding
100622785	chr5	82499432	82502397	LOC100622785	olfactory receptor 8S1-like	protein-coding
100622270	chr5	82505671	82510945	LOC100622270	olfactory receptor 8S1-like	protein-coding
100622184	chr5	82524904	82530602	LOC100622184	olfactory receptor 8S1-like	protein-coding
100738279	chr5	84229385	84274464	LOC100738279	uncharacterized LOC100738279	protein-coding
100156003	chr5	88827984	89290797	LOC100156003	ankyrin repeat and sterile alpha motif domain-containing protein 1B-like	protein-coding
100153403	chr5	94369974	94490682	EEA1	early endosome antigen 1	protein-coding
100626171	chr5	96899351	96899988	LOC100626171	uncharacterized protein C8orf46 homolog	pseudo
100522619	chr5	96910425	96987687	LOC100522619	prothymosin alpha-like	pseudo
100739274	chr5	102010533	102060165	LOC100739274	sodium-dependent neutral amino acid transporter B(0)AT2-like	protein-coding
100511198	chr5	105477700	105629333	LOC100511198	protein lin-7 homolog A-like	protein-coding
100522550	chr6	167127	181809	LOC100522550	5-hydroxyisourate hydrolase-like	protein-coding
100521496	chr6	869030	870391	LOC100521496	uncharacterized LOC100521496	protein-coding
100620371	chr6	873685	874674	LOC100620371	uncharacterized LOC100620371	protein-coding
448984	chr6	874065	876366
100621026	chr6	11124785	11293784	LOC100621026	contactin-associated protein-like 4-like	protein-coding
100736590	chr6	12885420	12925732	LOC100736590	E3 ubiquitin-protein ligase RFWD3-like	protein-coding
100626407	chr6	52469152	52478506	LOC100626407	cationic amino acid transporter 3-like	protein-coding
100620152	chr6	52482312	52491971	LOC100620152	cationic amino acid transporter 3-like	pseudo
100620251	chr6	52501101	52506227	LOC100620251	cationic amino acid transporter 3-like	pseudo
100620344	chr6	52519282	52524960	LOC100620344	olfactory receptor 6C75-like	pseudo
100626505	chr6	52530319	52539325	LOC100626505	cationic amino acid transporter 3-like	pseudo
100522142	chr6	52543358	52549039	LOC100522142	cationic amino acid transporter 3-like	protein-coding
100521973	chr6	52549152	52559503	LOC100521973	olfactory receptor 6C75-like	pseudo
100521798	chr6	52567109	52572571	LOC100521798	cationic amino acid transporter 3-like	pseudo
100522321	chr6	52591924	52597056	LOC100522321	cationic amino acid transporter 3-like	protein-coding
100621138	chr6	52657428	52661426	LOC100621138	cationic amino acid transporter 3-like	pseudo
100523609	chr6	52803521	52808690	LOC100523609	cationic amino acid transporter 3-like	protein-coding
100523792	chr6	52816714	52822287	LOC100523792	cationic amino acid transporter 3-like	protein-coding
100523969	chr6	52826762	52831794	LOC100523969	cationic amino acid transporter 3-like	pseudo
100524147	chr6	52839676	52845301	LOC100524147	cationic amino acid transporter 3-like	protein-coding
100524318	chr6	52853658	52859327	LOC100524318	cationic amino acid transporter 3-like	protein-coding
100524499	chr6	52863760	52869066	LOC100524499	cationic amino acid transporter 3-like	protein-coding
100624275	chr6	53598162	53601636	LOC100624275	leukocyte immunoglobulin-like receptor subfamily A member 6-like	protein-coding
100624369	chr6	53604893	53615931	LOC100624369	uncharacterized LOC100624369	pseudo
100513741	chr6	56846891	56881031	LOC100513741	uncharacterized LOC100513741	protein-coding
100513932	chr6	56881475	56885789	LOC100513932	vomeronasal type-1 receptor 1-like	pseudo
100514110	chr6	56898966	56950918	LOC100514110	uncharacterized LOC100514110	pseudo
100625127	chr6	67094425	67097553	LOC100625127	melanoma antigen preferentially expressed in tumors-like	protein-coding
100190994	chr6	78055584	78105494	WDTC1	WD and tetratricopeptide repeats 1	protein-coding
100499509	chr6	85419249	85460817	EIF2C3	eukaryotic translation initiation factor 2C, 3	protein-coding
414283	chr6	98534017	98538178	ADCYAP1	adenylate cyclase activating polypeptide 1 (pituitary)	protein-coding
100524152	chr6	98567086	98568387	LOC100524152	glycoprotein-N-acetylgalactosamine 3-beta-galactosyltransferase 1-like	pseudo
100516678	chr6	107448230	107641399	LOC100516678	desmocollin-3-like	protein-coding
100522877	chr6	138014590	138172824	DOCK7	dedicator of cytokinesis 7	protein-coding
445466	chr6	138101739	138111199	ANGPTL3	angiopoietin-like 3	protein-coding
100627285	chr6	151930490	152031918	LOC100627285	cytochrome P450 4A24-like	pseudo
403326	chr6	152037081	152047397	CYP4A24	cytochrome P450 4A24	protein-coding
100627844	chr6	152103984	152115722	LOC100627844	cytochrome P450 4A24-like	protein-coding
100737897	chr6	152125544	152139084	LOC100737897	cytochrome P450 4A24-like	protein-coding
100621142	chr6	152159765	152166705	LOC100621142	cytochrome P450 4A24-like	protein-coding
100523742	chr6	152170970	152186555	LOC100523742	cytochrome P450 4A25-like	protein-coding
403327	chr6	152189982	152207238	CYP4A21	cytochrome P450, family 4, subfamily A, polypeptide 21	protein-coding
100523909	chr6	152209755	152229209	LOC100523909	cytochrome P450 4B1-like	protein-coding
100523072	chr6	155673815	155674762	LOC100523072	olfactory receptor 2A2-like	protein-coding
100157111	chr7	5786119	5810244	SLC35B3	solute carrier family 35, member B3	protein-coding
100515149	chr7	5810337	5974954	LOC100515149	uncharacterized LOC100515149	protein-coding
100156606	chr7	7756808	7769039	LOC100156606	PAK1IP1 protein	protein-coding
100517166	chr7	7766593	7812363	LOC100517166	transmembrane protein 14C-like	protein-coding
100155401	chr7	7794649	7850001	MAK	male germ cell-associated kinase	protein-coding
100512355	chr7	16819918	17481008	CDKAL1	CDK5 regulatory subunit associated protein 1-like 1	protein-coding
100157497	chr7	20443694	20496062	LOC100157497	phosphatidylinositol-glycan-specific phospholipase D-like	protein-coding
100156148	chr7	22200202	22201160	LOC100156148	olfactory receptor 2M2-like	protein-coding
100154537	chr7	22214194	22215132	LOC100154537	olfactory receptor 2M2-like	protein-coding
100152131	chr7	22227093	22228031	LOC100152131	olfactory receptor 2M2-like	protein-coding
100155759	chr7	22236854	22237792	LOC100155759	olfactory receptor 2M3-like	protein-coding
100155756	chr7	22411060	22424218	LOC100155756	uncharacterized LOC100155756	protein-coding
100152530	chr7	22438114	22439052	LOC100152530	olfactory receptor 2M2-like	protein-coding
100157765	chr7	22448129	22449067	LOC100157765	olfactory receptor 2M2-like	protein-coding
100156560	chr7	22460092	22461030	LOC100156560	olfactory receptor 2M2-like	protein-coding
100511332	chr7	23329353	23330297	LOC100511332	olfactory receptor 2G6-like	protein-coding
100516981	chr7	23334139	23335077	LOC100516981	putative olfactory receptor 2B8-like	pseudo
100156953	chr7	23337179	23338117	LOC100156953	putative olfactory receptor 2B8-like	protein-coding
100155751	chr7	23361054	23361998	LOC100155751	olfactory receptor 2G6-like	protein-coding
100154533	chr7	23371588	23372526	LOC100154533	putative olfactory receptor 2B8-like	protein-coding
100153320	chr7	23379627	23380571	LOC100153320	olfactory receptor 2G6-like	protein-coding
100152127	chr7	23398408	23399346	LOC100152127	putative olfactory receptor 2B8-like	protein-coding
100154932	chr7	23483415	23484353	LOC100154932	putative olfactory receptor 2B8-like	protein-coding
100518791	chr7	23488095	23510246	LOC100518791	olfactory receptor 2G6-like	pseudo
100156143	chr7	23515850	23516788	LOC100156143	putative olfactory receptor 2B8-like	protein-coding
100157348	chr7	23520636	23521580	LOC100157348	olfactory receptor 2G6-like	protein-coding
100157733	chr7	23529087	23530025	LOC100157733	putative olfactory receptor 2B8-like	protein-coding
100157322	chr7	23546555	23547499	LOC100157322	olfactory receptor 2G6-like	protein-coding
100625635	chr7	23555111	23556049	LOC100625635	putative olfactory receptor 2B8-like	protein-coding
100153719	chr7	23570001	23570864	LOC100153719	putative olfactory receptor 2B8-like	protein-coding
100157759	chr7	23660143	23661099	LOC100157759	olfactory receptor 2G6-like	protein-coding
100515036	chr7	23763739	23764677	LOC100515036	putative olfactory receptor 2B8-like	protein-coding
100155320	chr7	23784935	23785879	LOC100155320	olfactory receptor 2G6-like	protein-coding
100156522	chr7	23794431	23795368	LOC100156522	putative olfactory receptor 2B8-like	pseudo
100738774	chr7	23809296	23810234	LOC100738774	putative olfactory receptor 2B8-like	protein-coding
100524874	chr7	24488404	24505243	ZNF311	zinc finger protein 311	protein-coding
100525053	chr7	24518038	24519000	LOC100525053	olfactory receptor 2W1-like	protein-coding
100620803	chr7	24530413	24533047	LOC100620803	olfactory receptor 2W1-like	protein-coding
100736977	chr7	24625603	24639275	LOC100736977	HLA class I histocompatibility antigen, A-69 alpha chain-like	pseudo
100037288	chr7	24641613	24645323	SLA-3	MHC class I antigen 3	protein-coding
100515735	chr7	24656045	24681738	LOC100515735	patr class I histocompatibility antigen, A-126 alpha chain-like	pseudo
100513601	chr7	24683604	24687177	LOC100513601	patr class I histocompatibility antigen, A-126 alpha chain-like	protein-coding
100515902	chr7	24704874	24719094	LOC100515902	patr class I histocompatibility antigen, A-126 alpha chain-like	pseudo
100135029	chr7	24721243	24724165	SLA-5	MHC class I antigen 5	protein-coding
100037293	chr7	24748105	24751627	SLA-1	MHC class I antigen 1	protein-coding
100513799	chr7	24749352	24750075	LOC100513799	uncharacterized LOC100513799	miscRNA
100516982	chr7	25358213	25375281	LOC100516982	olfactory receptor 2H2-like	pseudo
100517168	chr7	25382706	25388108	LOC100517168	olfactory receptor 6Q1-like	protein-coding
100517349	chr7	25396984	25397929	LOC100517349	olfactory receptor 11A1-like	pseudo
100517537	chr7	25398058	25399592	LOC100517537	peptidyl-prolyl cis-trans isomerase A-like	pseudo
100152893	chr7	25404552	25405478	LOC100152893	olfactory receptor 12D2-like	protein-coding
100517900	chr7	25412774	25413703	LOC100517900	olfactory receptor 24-like	pseudo
100518077	chr7	25423610	25424548	LOC100518077	olfactory receptor 14J1-like	protein-coding
100518258	chr7	25437627	25438553	LOC100518258	olfactory receptor 12D2-like	protein-coding
100518434	chr7	25449165	25450103	LOC100518434	olfactory receptor 14J1-like	protein-coding
100518616	chr7	25458315	25459241	LOC100518616	olfactory receptor 12D2-like	pseudo
100518792	chr7	25470529	25471476	LOC100518792	olfactory receptor 14J1-like	protein-coding
100515554	chr7	25483895	25484821	LOC100515554	olfactory receptor 12D2-like	protein-coding
100154121	chr7	25510839	25511765	LOC100154121	olfactory receptor 12D2-like	pseudo
100521220	chr7	25518778	25528581	LOC100521220	olfactory receptor 1N1-like	pseudo
100152092	chr7	25532219	25533156	LOC100152092	olfactory receptor 14J1-like	pseudo
100626985	chr7	25543388	25544314	LOC100626985	olfactory receptor 12D2-like	protein-coding
100625491	chr7	25555450	25556397	LOC100625491	olfactory receptor 5V1-like	protein-coding
100152891	chr7	25613360	25614172	LOC100152891	olfactory receptor 12D2-like	protein-coding
100156512	chr7	25633057	25634019	LOC100156512	olfactory receptor 14J1-like	protein-coding
100524504	chr7	25642479	25643405	LOC100524504	olfactory receptor 12D2-like	protein-coding
100152496	chr7	25654624	25655628	LOC100152496	olfactory receptor 14J1-like	protein-coding
100519492	chr7	25668014	25668940	LOC100519492	olfactory receptor 12D2-like	protein-coding
100627845	chr7	25690062	25691001	LOC100627845	olfactory receptor 14J1-like	pseudo
100524875	chr7	25707901	25708827	LOC100524875	olfactory receptor 12D2-like	protein-coding
100153292	chr7	25716438	25725636	LOC100153292	olfactory receptor 1N1-like	pseudo
100156974	chr7	25728952	25729890	LOC100156974	olfactory receptor 14J1-like	protein-coding
100155349	chr7	25740114	25741040	LOC100155349	olfactory receptor 12D2-like	protein-coding
100158167	chr7	25751943	25752890	LOC100158167	olfactory receptor 5V1-like	protein-coding
100156546	chr7	25760807	25761757	LOC100156546	olfactory receptor 12D3-like	protein-coding
100157755	chr7	25768604	25769616	LOC100157755	olfactory receptor 12D3-like	pseudo
100152920	chr7	25775981	25776937	LOC100152920	olfactory receptor 5V1-like	protein-coding
100152520	chr7	25794642	25795595	LOC100152520	olfactory receptor 5V1-like	protein-coding
100155347	chr7	25861917	25862852	LOC100155347	olfactory receptor 2G3-like	protein-coding
100154120	chr7	25869234	25870169	LOC100154120	olfactory receptor 2G6-like	protein-coding
100158165	chr7	25882735	25883667	LOC100158165	olfactory receptor 2H2-like	protein-coding
100155724	chr7	25894336	25895271	LOC100155724	olfactory receptor 2G6-like	protein-coding
100154493	chr7	25901650	25902585	LOC100154493	olfactory receptor 2G3-like	protein-coding
100739010	chr7	25953650	25954585	LOC100739010	olfactory receptor 2G3-like	protein-coding
100152090	chr7	25954722	25970354	LOC100152090	olfactory receptor 10C1-like	protein-coding
100157316	chr7	25983303	25984244	LOC100157316	olfactory receptor 2G3-like	protein-coding
100156119	chr7	25992058	25993020	LOC100156119	olfactory receptor 10-like	protein-coding
100154903	chr7	26009295	26010236	LOC100154903	olfactory receptor 2W1-like	pseudo
100512543	chr7	26018075	26019022	LOC100512543	olfactory receptor 2W1-like	protein-coding
100152495	chr7	26027604	26028557	LOC100152495	olfactory receptor 2H2-like	protein-coding
100157727	chr7	26050525	26051529	LOC100157727	putative olfactory receptor 2B3-like	protein-coding
100156511	chr7	26061410	26062354	LOC100156511	olfactory receptor 2B11-like	protein-coding
100153289	chr7	26073355	26074285	LOC100153289	olfactory receptor 2J3-like	pseudo
100155311	chr7	26085210	26086168	LOC100155311	olfactory receptor 10C1-like	pseudo
100154118	chr7	26146636	26147598	LOC100154118	olfactory receptor 10C1-like	protein-coding
100158132	chr7	26162708	26163639	LOC100158132	olfactory receptor 2J3-like	pseudo
100513665	chr7	26172167	26173104	LOC100513665	olfactory receptor 2B11-like	pseudo
396796	chr7	26188719	26189680	LOC396796	olfactory receptor	protein-coding
100154086	chr7	26201785	26202714	LOC100154086	olfactory receptor 2J3-like	pseudo
100153711	chr7	26213982	26214926	LOC100153711	olfactory receptor 2B11-like	protein-coding
100154925	chr7	26224579	26225547	LOC100154925	putative olfactory receptor 2B3-like	protein-coding
100514059	chr7	26237096	26238037	LOC100514059	putative olfactory receptor 2B3-like	protein-coding
100157751	chr7	26259797	26260750	LOC100157751	olfactory receptor 2H2-like	protein-coding
100156542	chr7	26269328	26270275	LOC100156542	olfactory receptor 2W1-like	protein-coding
100515326	chr7	26277976	26279061	LOC100515326	olfactory receptor 2W1-like	pseudo
100152917	chr7	26295011	26295973	LOC100152917	olfactory receptor 10-like	protein-coding
100158163	chr7	26303462	26304403	LOC100158163	olfactory receptor 2G3-like	protein-coding
100518380	chr7	26367066	26369671	LOC100518380	olfactory receptor 2B11-like	pseudo
100520315	chr7	26428887	26429825	LOC100520315	olfactory receptor 2B11-like	pseudo
100520140	chr7	26432016	26443431	LOC100520140	olfactory receptor 2J3-like	pseudo
100519962	chr7	26447721	26448683	LOC100519962	olfactory receptor 10C1-like	protein-coding
100519783	chr7	26456469	26465786	LOC100519783	olfactory receptor 2B11-like	pseudo
100623281	chr7	26467949	26469930	LOC100623281	olfactory receptor 2J3-like	pseudo
100522446	chr7	26478864	26479806	LOC100522446	olfactory receptor 2J1-like	pseudo
100519095	chr7	26501207	26502141	LOC100519095	olfactory receptor 2J3-like	pseudo
100519261	chr7	26510298	26511236	LOC100519261	olfactory receptor 2B11-like	protein-coding
396795	chr7	26524882	26525844	LOC396795	olfactory receptor	protein-coding
100521562	chr7	26537491	26538414	LOC100521562	olfactory receptor 2J3-like	protein-coding
100521732	chr7	26538657	26551029	LOC100521732	olfactory receptor 2B11-like	protein-coding
100521906	chr7	26560294	26561262	LOC100521906	putative olfactory receptor 2B3-like	protein-coding
100519609	chr7	26573169	26574110	LOC100519609	putative olfactory receptor 2B3-like	protein-coding
100522084	chr7	26600985	26601947	LOC100522084	olfactory receptor 2W1-like	protein-coding
100156214	chr7	26613493	26614429	LOC100156214	olfactory receptor 2J1-like	pseudo
100512174	chr7	28097488	28107941	LOC100512174	butyrophilin subfamily 1 member A1-like	protein-coding
100155579	chr7	28199080	28207946	LOC100155579	butyrophilin subfamily 3 member A3-like	pseudo
100623549	chr7	28230379	28346958	LOC100623549	uncharacterized LOC100623549	protein-coding
100511819	chr7	28372985	28412331	LOC100511819	butyrophilin subfamily 1 member A1-like	protein-coding
100152770	chr7	28773759	28796544	LOC100152770	uncharacterized LOC100152770	protein-coding
100513868	chr7	28811524	28857943	LOC100513868	butyrophilin subfamily 1 member A1-like	protein-coding
100737667	chr7	28948787	28970954	LOC100737667	uncharacterized LOC100737667	protein-coding
100155845	chr7	31855168	31855501	LOC100155845	eukaryotic translation initiation factor 1-like	pseudo
396812	chr7	50275809	50303939	CRISP1	cysteine-rich secretory protein 1	protein-coding
100626844	chr7	50363532	50366816	LOC100626844	uncharacterized LOC100626844	protein-coding
100170135	chr7	50374500	50383719	BD114	beta-defensin 114	protein-coding
100302696	chr7	50389682	50399799	DEFB113	defensin, beta 113	protein-coding
404702	chr7	50410268	50414884	DEFB110	defensin, beta 110 locus	protein-coding
100738180	chr7	82121034	82139069	LOC100738180	uncharacterized LOC100738180	protein-coding
100738265	chr7	82166238	82173582	LOC100738265	uncharacterized LOC100738265	protein-coding
100623821	chr7	82198307	82198971	LOC100623821	uncharacterized LOC100623821	pseudo
100738846	chr7	82340676	82341520	LOC100738846	ig kappa chain V-II region TEW-like	other
100738969	chr7	82359112	82372868	LOC100738969	ig kappa chain V-II region TEW-like	other
100625105	chr7	82382264	82383063	LOC100625105	ig kappa chain V-II region TEW-like	other
100625492	chr7	82412601	82413397	LOC100625492	uncharacterized LOC100625492	protein-coding
100519848	chr7	82416801	82417495	LOC100519848	T-cell receptor alpha chain V region CTL-L17-like	other
100625601	chr7	82425901	82429376	LOC100625601	ig kappa chain V-II region TEW-like	other
100625884	chr7	82447315	82448169	LOC100625884	ig kappa chain V-II region TEW-like	other
100157560	chr7	82506514	82512167	LOC100157560	T-cell receptor alpha chain V region CTL-F3-like	other
100523619	chr7	82519276	82525362	LOC100523619	uncharacterized LOC100523619	protein-coding
100626606	chr7	82525416	82530435	LOC100626606	uncharacterized LOC100626606	protein-coding
100626987	chr7	82562908	82565942	LOC100626987	uncharacterized LOC100626987	protein-coding
100620407	chr7	82685713	82697120	LOC100620407	uncharacterized LOC100620407	protein-coding
100621917	chr7	82707253	82707809	LOC100621917	uncharacterized LOC100621917	miscRNA
100515784	chr7	84555034	84555987	LOC100515784	olfactory receptor 4F21-like	protein-coding
100520751	chr7	110386524	110446081	LOC100520751	protein sel-1 homolog 1-like	protein-coding
100154452	chr7	120134892	120208065	TRIP11	thyroid hormone receptor interactor 11	protein-coding
100155953	chr7	122785171	122800707	LOC100155953	MGC159632 protein	protein-coding
396843	chr7	122804649	122815354	UABP-2	uteroferrin associated basic protein-2	protein-coding
100523804	chr7	131028035	131046201	LOC100523804	6.8 kDa mitochondrial proteolipid-like	protein-coding
100522382	chr7	131038909	131119104	LOC100522382	putative ATP-dependent RNA helicase TDRD9-like	protein-coding
100511142	chr7	131725958	131726908	LOC100511142	olfactory receptor 4F21-like	protein-coding
100625020	chr7	132641342	132641661	LOC100625020	glutaredoxin-1-like	pseudo
100625106	chr7	132658676	132659614	LOC100625106	olfactory receptor 4F3/4F16/4F29-like	protein-coding
100625288	chr7	132691767	132707153	LOC100625288	coiled-coil domain-containing protein 43-like	pseudo
100625198	chr7	132711787	132712725	LOC100625198	olfactory receptor 4F21-like	protein-coding
100515038	chr7	132786869	132787825	LOC100515038	olfactory receptor 4F3/4F16/4F29-like	protein-coding
100152570	chr7	133402998	133410120	LOC100152570	olfactory receptor 4K15-like	pseudo
100524815	chr8	5751463	5761768	LOC100524815	transmembrane protein 128-like	protein-coding
100516499	chr8	15471795	16695036	LOC100516499	Kv channel-interacting protein 4-like	protein-coding
396810	chr8	43550231	43601377	KIT	v-kit Hardy-Zuckerman 4 feline sarcoma viral oncogene homolog	protein-coding
100627316	chr8	43866727	43868130	LOC100627316	mitochondrial-processing peptidase subunit beta-like	pseudo
100510952	chr8	64251109	64325670	LOC100510952	latrophilin-3-like	protein-coding
100515741	chr8	70563751	70571285	LOC100515741	UDP-glucuronosyltransferase 2B18-like	protein-coding
100513872	chr8	70585023	70615383	UGT2B4	UDP glucuronosyltransferase 2 family, polypeptide B4	protein-coding
100514063	chr8	70690433	70703495	UGT2B31	UDP-glucuronosyltransferase 2B31	protein-coding
100738495	chr8	70755852	70768087	LOC100738495	UDP-glucuronosyltransferase 2B31-like	protein-coding
100048965	chr8	103564272	103581672	PGRMC2	progesterone receptor membrane component 2	protein-coding
100737772	chr8	131418363	131629484	LOC100737772	uncharacterized protein C4orf37-like	protein-coding
100516747	chr8	135417176	135568969	GRID2	glutamate receptor, ionotropic, delta 2	protein-coding
100739395	chr8	140028203	140039337	LOC100739395	ATP-binding cassette sub-family G member 2-like	protein-coding
100519855	chr8	140116368	140124828	LOC100519855	ATP-binding cassette sub-family G member 2-like	protein-coding
100739483	chr8	140128465	140140420	LOC100739483	ATP-binding cassette sub-family G member 2-like	protein-coding
100739517	chr8	140151234	140173699	LOC100739517	ATP-binding cassette sub-family G member 2-like	pseudo
397073	chr8	140193291	140228765	ABCG2	ATP-binding cassette, sub-family G (WHITE), member 2	protein-coding
641309	chr8	140235494	140289078	PKD2	polycystic kidney disease 2 (autosomal dominant)	protein-coding
100522451	chr9	1825223	1832221	LOC100522451	olfactory receptor 491-like	protein-coding
100736780	chr9	1847117	1848052	LOC100736780	olfactory receptor 480-like	protein-coding
100521386	chr9	1875039	1875974	LOC100521386	olfactory receptor 480-like	protein-coding
100522263	chr9	1902101	1903030	LOC100522263	olfactory receptor 478-like	protein-coding
100522088	chr9	1913302	1914240	LOC100522088	olfactory receptor 10R2-like	protein-coding
100521911	chr9	1921582	1922107	LOC100521911	60S ribosomal protein L11-like	pseudo
100521207	chr9	1936249	1937181	LOC100521207	olfactory receptor 491-like	protein-coding
100521737	chr9	1960529	1969130	LOC100521737	olfactory receptor 491-like	protein-coding
100620155	chr9	1972249	1996119	LOC100620155	olfactory receptor 477-like	protein-coding
100620542	chr9	2022701	2023633	LOC100620542	olfactory receptor 491-like	pseudo
100620641	chr9	2025533	2026429	LOC100620641	olfactory receptor 491-like	protein-coding
100523196	chr9	2066970	2077559	LOC100523196	olfactory receptor 491-like	protein-coding
100523388	chr9	2100990	2101922	LOC100523388	olfactory receptor 491-like	protein-coding
100521567	chr9	2119456	2121321	LOC100521567	olfactory receptor 480-like	pseudo
100523008	chr9	2142071	2142596	LOC100523008	60S ribosomal protein L11-like	pseudo
100522627	chr9	2150214	2151152	LOC100522627	olfactory receptor 10R2-like	protein-coding
100522815	chr9	2161331	2162311	LOC100522815	olfactory receptor 478-like	pseudo
100738533	chr9	3229679	3230632	LOC100738533	olfactory receptor 10A5-like	protein-coding
100738602	chr9	3308783	3309747	LOC100738602	olfactory receptor 2AG1-like	protein-coding
100520396	chr9	4259829	4260770	LOC100520396	olfactory receptor 56A4-like	protein-coding
100520579	chr9	4264549	4265490	LOC100520579	olfactory receptor 56A4-like	protein-coding
100520757	chr9	4271986	4272972	LOC100520757	olfactory receptor 56A4-like	protein-coding
100521984	chr9	4391651	4392613	LOC100521984	olfactory receptor 52N2-like	protein-coding
100515562	chr9	4404992	4405954	LOC100515562	olfactory receptor 52N2-like	protein-coding
100522157	chr9	4408696	4415173	LOC100522157	olfactory receptor 52N2-like	protein-coding
100522507	chr9	4445960	4446919	LOC100522507	putative olfactory receptor 56B2-like	protein-coding
100522693	chr9	4455571	4456530	LOC100522693	putative olfactory receptor 56B2-like	protein-coding
100522886	chr9	4465186	4466145	LOC100522886	putative olfactory receptor 56B2-like	protein-coding
100523079	chr9	4474791	4475750	LOC100523079	putative olfactory receptor 56B2-like	protein-coding
100523266	chr9	4486907	4487878	LOC100523266	olfactory receptor 52N4-like	protein-coding
100739737	chr9	5113661	5114635	LOC100739737	olfactory receptor 51Q1-like	protein-coding
100624506	chr9	5122684	5123682	LOC100624506	olfactory receptor 51Q1-like	pseudo
100517957	chr9	5414490	5415443	LOC100517957	putative olfactory receptor 52P1-like	protein-coding
100626753	chr9	5415468	5428024	LOC100626753	olfactory receptor 51Q1-like	pseudo
100519554	chr9	5569355	5579746	LOC100519554	olfactory receptor 52A1-like	protein-coding
100519723	chr9	5580999	5583460	LOC100519723	olfactory receptor 52A1-like	protein-coding
100519910	chr9	5589670	5590626	LOC100519910	olfactory receptor 52A5-like	protein-coding
100520626	chr9	5690790	5691720	LOC100520626	olfactory receptor 51B2-like	pseudo
100521140	chr9	5747751	5753734	LOC100521140	olfactory receptor 52E2-like	protein-coding
100524032	chr9	5763112	5763897	LOC100524032	olfactory receptor 52E1-like	pseudo
100737670	chr9	5768665	5769600	LOC100737670	olfactory receptor 52J3-like	protein-coding
100737700	chr9	5780374	5781307	LOC100737700	olfactory receptor 52J3-like	pseudo
100737744	chr9	5791044	5791985	LOC100737744	olfactory receptor 51A4-like	protein-coding
100737783	chr9	5803253	5804194	LOC100737783	olfactory receptor 51G2-like	protein-coding
100738424	chr9	5812898	5813845	LOC100738424	olfactory receptor 51L1-like	protein-coding
100518981	chr9	6622778	6623722	LOC100518981	olfactory receptor 52B4-like	protein-coding
100517724	chr9	6638701	6639288	LOC100517724	RNA polymerase II subunit A C-terminal domain phosphatase SSU72-like	pseudo
100517905	chr9	6645423	6646367	LOC100517905	olfactory receptor 52B4-like	protein-coding
100521672	chr9	6716615	6717559	LOC100521672	olfactory receptor 52B4-like	protein-coding
100620091	chr9	6718569	6719039	LOC100620091	olfactory receptor 52B4-like	protein-coding
100736932	chr9	6722897	6723198	LOC100736932	putative RNA polymerase II subunit A C-terminal domain phosphatase SSU72-like protein 1-like	pseudo
100620193	chr9	6727438	6728382	LOC100620193	olfactory receptor 52B4-like	protein-coding
100521852	chr9	6745996	6746961	LOC100521852	olfactory receptor 52B4-like	pseudo
100737070	chr9	6751410	6751706	LOC100737070	RNA polymerase II subunit A C-terminal domain phosphatase SSU72-like	protein-coding
100524754	chr9	6758285	6759229	LOC100524754	olfactory receptor 52B4-like	protein-coding
100622758	chr9	8128489	8362239	LOC100622758	FCH and double SH3 domains protein 2-like	protein-coding
100624455	chr9	9349753	9443430	LOC100624455	protein phosphatase methylesterase 1-like	protein-coding
100515088	chr9	9531810	9600718	PGM2L1	phosphoglucomutase 2-like 1	protein-coding
100524885	chr9	12432876	12465699	LOC100524885	glycerophosphodiester phosphodiesterase domain-containing protein 4-like	protein-coding
100518140	chr9	31847124	31938454	MTMR2	myotubularin related protein 2	protein-coding
100217380	chr9	40006188	40106971	CWF19L2	CWF19-like 2, cell cycle control (S. pombe)	protein-coding
100520320	chr9	44457309	44523442	DIXDC1	DIX domain containing 1	protein-coding
100525476	chr9	56087817	56088752	LOC100525476	olfactory receptor 8B3-like	protein-coding
100511524	chr9	56095976	56097109	LOC100511524	olfactory receptor 147-like	protein-coding
100511708	chr9	56106369	56107304	LOC100511708	olfactory receptor 8B3-like	protein-coding
100525655	chr9	56116778	56117681	LOC100525655	olfactory receptor 8B3-like	pseudo
100512064	chr9	56124465	56125397	LOC100512064	olfactory receptor 8B3-like	protein-coding
100512247	chr9	56139991	56140986	LOC100512247	olfactory receptor 10S1-like	protein-coding
100622312	chr9	56151734	56152669	LOC100622312	olfactory receptor 8B3-like	protein-coding
100510973	chr9	56171606	56172541	LOC100510973	olfactory receptor 8B3-like	protein-coding
100622623	chr9	56181447	56181944	LOC100622623	olfactory receptor 8B3-like	protein-coding
100526004	chr9	56184376	56185308	LOC100526004	olfactory receptor 8B3-like	protein-coding
100518267	chr9	56239423	56240358	LOC100518267	olfactory receptor 10G9-like	protein-coding
100515746	chr9	56245530	56246525	LOC100515746	olfactory receptor 10S1-like	protein-coding
100518443	chr9	56261937	56270189	LOC100518443	olfactory receptor 10S1-like	protein-coding
100518086	chr9	56283850	56284785	LOC100518086	olfactory receptor 8B3-like	protein-coding
100514122	chr9	56293505	56294440	LOC100514122	olfactory receptor 8B3-like	protein-coding
100624430	chr9	56306822	56307757	LOC100624430	olfactory receptor 8B3-like	protein-coding
100516097	chr9	56314785	56318480	LOC100516097	uncharacterized LOC100516097	protein-coding
100737039	chr9	56336273	56337205	LOC100737039	olfactory receptor 8B3-like	protein-coding
100517725	chr9	56354313	56355216	LOC100517725	olfactory receptor 8B3-like	pseudo
100515226	chr9	56364689	56365624	LOC100515226	olfactory receptor 8B3-like	protein-coding
100516283	chr9	56830277	56831206	LOC100516283	olfactory receptor 8B3-like	protein-coding
100520581	chr9	56900182	56901087	LOC100520581	olfactory receptor 8B3-like	pseudo
100519506	chr9	56926273	56927199	LOC100519506	olfactory receptor 8B3-like	protein-coding
100520398	chr9	56951533	56952438	LOC100520398	olfactory receptor 8B3-like	protein-coding
100512803	chr9	90043175	90150055	VWDE	von Willebrand factor D and EGF domains	protein-coding
100144586	chr9	102650821	102740612	ABCB4	ATP-binding cassette, sub-family B (MDR/TAP), member 4	protein-coding
100529117	chr9	119542645	119577157	STARD3NL	STARD3 N-terminal like	protein-coding
100739012	chr9	134413386	134500229	LOC100739012	syntaxin-6-like	protein-coding
100518924	chr9	138794705	138900710	SWT1	SWT1 RNA endoribonuclease homolog (S. cerevisiae)	protein-coding
100524887	chr9	144015963	144047890	LOC100524887	transmembrane protein 206-like	protein-coding
100101925	chr9	144051584	144123652	PPP2R5A	protein phosphatase 2, regulatory subunit B', alpha	protein-coding
100739636	chr9	145971309	146050492	LOC100739636	synaptotagmin-14-like	protein-coding
100623925	chrX	1851635	1940859	LOC100623925	uncharacterized LOC100623925	protein-coding
100153056	chrX	14386676	14511593	LOC100153056	ralBP1-associated Eps domain-containing protein 2-like	pseudo
100359360	chrX	53852231	53856059	PAGE2B	P antigen family, member 2B	protein-coding
100152387	chrX	55228121	55369033	LOC100152387	uncharacterized LOC100152387	protein-coding
100736892	chrX	72394498	72444009	LOC100736892	tigger transposable element-derived protein 1-like	pseudo
100519004	chrX	72444102	72457063	LOC100519004	putative P2Y purinoceptor 10-like	pseudo
100520772	chrX	74216371	74244825	LOC100520772	SH3 domain-binding glutamic acid-rich-like protein-like	protein-coding
100738249	chrX	80592310	80592691	LOC100738249	activated RNA polymerase II transcriptional coactivator p15-like	pseudo
100624147	chrX	83543674	83544161	LOC100624147	AN1-type zinc finger protein 6-like	pseudo
100519460	chrX	84297712	84327725	LOC100519460	survival motor neuron protein-like	pseudo
100739034	chrX	85563204	85755525	LOC100739034	uncharacterized LOC100739034	protein-coding
100512388	chrX	97658978	97670095	LOC100512388	T-complex protein 11 homolog	pseudo
100523416	chrX	122248096	122269357	LOC100523416	U3 small nucleolar RNA-associated protein 14 homolog A-like	protein-coding
100517926	chrX	141020707	141147862	LOC100517926	gamma-aminobutyric acid receptor subunit alpha-3-like	protein-coding
100524967	chrX	142300624	142349420	LOC100524967	methyl-CpG-binding protein 2-like	protein-coding
100513517	chrX	142417905	142419181	LOC100513517	olfactory receptor 6C2-like	protein-coding
100513333	chrX	142434489	142435424	LOC100513333	olfactory receptor 6C2-like	protein-coding
100511675	chrX	142447183	142448121	LOC100511675	olfactory receptor 6C2-like	protein-coding
100511490	chrX	142454499	142455434	LOC100511490	olfactory receptor 6C2-like	protein-coding
100513131	chrX	142463078	142464020	LOC100513131	olfactory receptor 6C2-like	pseudo
100512943	chrX	142472395	142473330	LOC100512943	olfactory receptor 6C2-like	protein-coding
100511307	chrX	142480553	142481494	LOC100511307	olfactory receptor 6C2-like	pseudo
100512758	chrX	142487647	142488582	LOC100512758	olfactory receptor 6C2-like	protein-coding
100155088	chrX	142494950	142495885	LOC100155088	olfactory receptor 6C2-like	protein-coding
100510945	chrX	142507140	142508066	LOC100510945	olfactory receptor 6C2-like	pseudo
100512580	chrX	142514391	142515326	LOC100512580	olfactory receptor 6C2-like	protein-coding
100526152	chrX	142528969	142529908	LOC100526152	olfactory receptor 6C2-like	pseudo
100513710	chrX	142540005	142540944	LOC100513710	olfactory receptor 6C75-like	pseudo
100512389	chrX	142551365	142551736	LOC100512389	DNA-directed RNA polymerase III subunit RPC9-like	pseudo
100512207	chrX	142552465	142553403	LOC100512207	olfactory receptor 6C2-like	protein-coding
100511858	chrX	142562380	142563315	LOC100511858	olfactory receptor 6C2-like	pseudo
