# Supplementary material for: Improved Detection and Characterization of Copy Number Variations Among Diverse Pig Breeds by Array CGH
Source: G3 (Bethesda). 2015 Apr 22;5(6):1253–61. doi: 10.1534/g3.115.018473 (PMC4478553; doi:10.1534/g3.115.018473)
Supplement: Supporting Information [file supp_g3.115.018473_TableS4.xlsx]

## Sheet: Table S4
Table S4. dN/dS ratio of genes in CNVRs identified and non-CNVRs
Genes in CNVR					Genes in non-CNVR
Ensembl Gene ID	Human Ensembl Gene ID	dN	dS	dN/dS	Ensembl Gene ID	Human Ensembl Gene ID	dN	dS	dN/dS
ENSSSCG00000000041	ENSG00000183066	0.2606	0.3445	0.756459	ENSSSCG00000023697	ENSG00000139890	0.0764	0.3638	0.210005
ENSSSCG00000000042	ENSG00000198951	0.0653	0.4765	0.137041	ENSSSCG00000021697	ENSG00000174482	0.0055	0.2719	0.020228
ENSSSCG00000000045	ENSG00000184983	0.0545	0.3203	0.170153	ENSSSCG00000021557	ENSG00000196502	0.2079	1.1842	0.175562
ENSSSCG00000000046	ENSG00000100197	0.1303	0.5231	0.249092	ENSSSCG00000021557	ENSG00000197165	0.2096	1.0326	0.202983
ENSSSCG00000000047	ENSG00000184983	0.0594	0.3215	0.184759	ENSSSCG00000021557	ENSG00000261052	0.2113	1.5349	0.137664
ENSSSCG00000000077	ENSG00000239900	0.0206	0.3455	0.0596237	ENSSSCG00000021557	ENSG00000213648	0.2113	1.5349	0.137664
ENSSSCG00000000245	ENSG00000205420	0.0593	0.4619	0.128383	ENSSSCG00000022732	ENSG00000135677	0.0252	0.4155	0.0606498
ENSSSCG00000000245	ENSG00000170465	0.062	0.4625	0.134054	ENSSSCG00000023053	ENSG00000197324	0.1688	0.5162	0.327005
ENSSSCG00000000245	ENSG00000185479	0.0638	0.4905	0.130071	ENSSSCG00000028012	ENSG00000151948	2.5065	0.4251	5.89626
ENSSSCG00000000312	ENSG00000206474	0.3629	14.7222	0.0246498	ENSSSCG00000023846	ENSG00000185024	0.0084	0.802	0.0104738
ENSSSCG00000000318	ENSG00000179626	0.054	0.305	0.177049	ENSSSCG00000022911	ENSG00000157227	0.0426	0.4156	0.102502
ENSSSCG00000000323	ENSG00000185821	0.0835	0.5417	0.154144	ENSSSCG00000028199	ENSG00000106392	0.0323	0.2915	0.110806
ENSSSCG00000000324	ENSG00000205328	0.0704	0.3264	0.215686	ENSSSCG00000021811	ENSG00000102886	0.1306	0.7135	0.183041
ENSSSCG00000000326	ENSG00000187857	0.0769	0.3609	0.213078	ENSSSCG00000021684	ENSG00000102882	0.0464	0.5312	0.0873494
ENSSSCG00000000327	ENSG00000205330	0.1077	0.3388	0.317887	ENSSSCG00000028188	ENSG00000076604	0.1134	0.7244	0.156543
ENSSSCG00000000332	ENSG00000205330	0.0891	0.3153	0.282588	ENSSSCG00000025868	ENSG00000166794	0.0282	0.4596	0.0613577
ENSSSCG00000000333	ENSG00000187857	0.077	0.3478	0.221392	ENSSSCG00000024701	ENSG00000160602	0.0482	0.4407	0.109371
ENSSSCG00000000334	ENSG00000205327	0.1028	0.4191	0.245288	ENSSSCG00000027347	ENSG00000160606	0.1494	1.0423	0.143337
ENSSSCG00000000456	ENSG00000118596	0.1203	0.4572	0.263123	ENSSSCG00000026089	ENSG00000095713	0.2265	1.1126	0.203577
ENSSSCG00000000477	ENSG00000127311	0.1542	0.4238	0.363851	ENSSSCG00000029802	ENSG00000198242	0	0.4248	0
ENSSSCG00000000540	ENSG00000187950	0.2095	0.3519	0.59534	ENSSSCG00000026174	ENSG00000155265	0.1026	0.5374	0.190919
ENSSSCG00000000584	ENSG00000084453	0.1259	0.3348	0.376045	ENSSSCG00000024489	ENSG00000155893	0.0371	0.2448	0.151552
ENSSSCG00000000600	ENSG00000151491	0.0455	0.2886	0.157658	ENSSSCG00000021020	ENSG00000255152	0.0984	0.4337	0.226885
ENSSSCG00000000723	ENSG00000047621	0.0176	0.4199	0.0419147	ENSSSCG00000021020	ENSG00000204410	0.0984	0.4337	0.226885
ENSSSCG00000000842	ENSG00000139620	0.0195	0.2122	0.0918944	ENSSSCG00000022681	ENSG00000076201	0.0742	0.4456	0.166517
ENSSSCG00000000882	ENSG00000185046	0.0403	0.282	0.142908	ENSSSCG00000025163	ENSG00000109113	0.0892	0.4162	0.21432
ENSSSCG00000000901	ENSG00000180263	0.1058	0.3781	0.27982	ENSSSCG00000026117	ENSG00000204396	0.1289	0.6716	0.19193
ENSSSCG00000000912	ENSG00000102189	0.0434	0.3342	0.129862	ENSSSCG00000021848	ENSG00000204394	0.1744	0.912	0.191228
ENSSSCG00000000959	ENSG00000133424	0.0064	0.5123	0.0124927	ENSSSCG00000028401	ENSG00000184588	0.0318	0.5007	0.0635111
ENSSSCG00000001033	ENSG00000124786	0.0252	0.2773	0.0908763	ENSSSCG00000025243	ENSG00000118473	0.0239	0.2519	0.0948789
ENSSSCG00000001041	ENSG00000111845	0.1004	0.3796	0.264489	ENSSSCG00000025395	ENSG00000152760	0.1096	0.3737	0.293283
ENSSSCG00000001042	ENSG00000111837	0.0526	0.366	0.143716	ENSSSCG00000028935	ENSG00000172410	0.1665	0.5682	0.293031
ENSSSCG00000001080	ENSG00000145996	0.0275	0.3234	0.085034	ENSSSCG00000022305	ENSG00000152763	0.0701	0.3299	0.212489
ENSSSCG00000001089	ENSG00000112293	0.1008	0.4061	0.248215	ENSSSCG00000030212	ENSG00000164741	0.0829	0.6518	0.127186
ENSSSCG00000001229	ENSG00000206503	0.1508	0.3318	0.454491	ENSSSCG00000030601	ENSG00000164741	0.0206	0.3634	0.0566868
ENSSSCG00000001229	ENSG00000204632	0.1691	0.3659	0.462148	ENSSSCG00000021607	ENSG00000087338	0.0363	0.2432	0.14926
ENSSSCG00000001229	ENSG00000234745	0.1648	0.4033	0.408629	ENSSSCG00000026321	ENSG00000172765	0.0369	0.3842	0.0960437
ENSSSCG00000001229	ENSG00000204592	0.1975	0.4739	0.416755	ENSSSCG00000007247	ENSG00000101350	0.0055	0.345	0.015942
ENSSSCG00000001229	ENSG00000204525	0.1805	0.3571	0.505461	ENSSSCG00000024385	ENSG00000136104	0.0663	0.3027	0.219029
ENSSSCG00000001229	ENSG00000204642	0.2211	0.4476	0.493968	ENSSSCG00000027519	ENSG00000142661	0.1019	0.3715	0.274293
ENSSSCG00000001231	ENSG00000206503	0.1513	0.3064	0.493799	ENSSSCG00000028102	ENSG00000078902	0.3696	73.7868	0.00500903
ENSSSCG00000001231	ENSG00000204632	0.1504	0.3966	0.379223	ENSSSCG00000026785	ENSG00000217128	0.0325	0.2068	0.157157
ENSSSCG00000001231	ENSG00000234745	0.1653	0.3991	0.414182	ENSSSCG00000027288	ENSG00000164535	0.1147	0.9541	0.120218
ENSSSCG00000001231	ENSG00000204592	0.1778	0.4778	0.372122	ENSSSCG00000029954	ENSG00000054118	0.3205	0.917	0.349509
ENSSSCG00000001231	ENSG00000204525	0.1726	0.3551	0.48606	ENSSSCG00000023989	ENSG00000116871	0.0797	0.3336	0.238909
ENSSSCG00000001231	ENSG00000204642	0.2134	0.4326	0.493296	ENSSSCG00000027186	ENSG00000134317	0.2079	1.0377	0.200347
ENSSSCG00000001286	ENSG00000243729	0.1051	0.3861	0.272209	ENSSSCG00000024011	ENSG00000054116	0.0026	0.1902	0.0136698
ENSSSCG00000001304	ENSG00000204701	0.0804	0.4093	0.196433	ENSSSCG00000025932	ENSG00000152056	0.0271	0.2019	0.134225
ENSSSCG00000001340	ENSG00000204701	0.1104	0.3865	0.28564	ENSSSCG00000024840	ENSG00000176798	0.0892	0.4509	0.197827
ENSSSCG00000001490	ENSG00000112232	0.0223	0.2801	0.0796144	ENSSSCG00000024071	ENSG00000074660	0.112	0.4241	0.264089
ENSSSCG00000001739	ENSG00000124812	0.2575	0.573	0.449389	ENSSSCG00000003724	ENSG00000134765	0.1236	0.4309	0.286841
ENSSSCG00000001741	ENSG00000177684	0.2531	0.4279	0.591493	ENSSSCG00000016178	ENSG00000115461	0.0974	0.8411	0.115801
ENSSSCG00000001743	ENSG00000203970	0.2124	0.2227	0.953749	ENSSSCG00000024800	ENSG00000134755	0.1069	0.4209	0.25398
ENSSSCG00000001775	ENSG00000169330	0.0409	0.5946	0.0687857	ENSSSCG00000020968	ENSG00000176200	0.0559	0.3909	0.143003
ENSSSCG00000001835	ENSG00000140526	0.0043	0.374	0.0114973	ENSSSCG00000009516	ENSG00000134882	0.2114	0.3769	0.560891
ENSSSCG00000002063	ENSG00000211807	0.2511	0.3433	0.73143	ENSSSCG00000002881	ENSG00000126262	0.0989	0.5711	0.173175
ENSSSCG00000002069	ENSG00000211804	0.3437	0.6083	0.565017	ENSSSCG00000026123	ENSG00000115457	0.0408	0.5045	0.0808722
ENSSSCG00000002072	ENSG00000211804	0.2691	0.5452	0.49358	ENSSSCG00000027914	ENSG00000125245	0.0495	0.4505	0.109878
ENSSSCG00000002085	ENSG00000211807	0.205	0.4934	0.415484	ENSSSCG00000028847	ENSG00000134762	0.1134	0.3844	0.295005
ENSSSCG00000002095	ENSG00000211784	0.1593	0.3285	0.484932	ENSSSCG00000010973	ENSG00000164967	0.0123	0.4648	0.026463
ENSSSCG00000002097	ENSG00000211792	0.2095	0.3361	0.623326	ENSSSCG00000024333	ENSG00000124201	0.0773	0.3537	0.218547
ENSSSCG00000002099	ENSG00000211782	0.1776	0.4708	0.37723	ENSSSCG00000017816	ENSG00000167705	0.1296	0.5948	0.217888
ENSSSCG00000002099	ENSG00000211787	0.1551	0.419	0.370167	ENSSSCG00000026967	ENSG00000124228	0.0581	0.4134	0.140542
ENSSSCG00000002100	ENSG00000211783	0.1883	0.3179	0.592325	ENSSSCG00000016151	ENSG00000078018	0.0568	0.2879	0.197291
ENSSSCG00000002283	ENSG00000033170	0.0159	0.2498	0.0636509	ENSSSCG00000006815	ENSG00000184371	0.1639	0.4023	0.407407
ENSSSCG00000002414	ENSG00000071537	0.0671	0.3061	0.219209	ENSSSCG00000010974	ENSG00000122756	0.0168	0.2941	0.0571234
ENSSSCG00000002427	ENSG00000165521	0.0152	0.2298	0.0661445	ENSSSCG00000028002	ENSG00000108953	0.1206	0.2972	0.405787
ENSSSCG00000002430	ENSG00000140025	0.1033	0.4405	0.234506	ENSSSCG00000009985	ENSG00000100314	0.1198	1.1054	0.108377
ENSSSCG00000002445	ENSG00000100815	0.0611	0.3507	0.174223	ENSSSCG00000020890	ENSG00000125245	0.0495	0.4505	0.109878
ENSSSCG00000002479	ENSG00000186910	0.1089	0.3911	0.278445	ENSSSCG00000024279	ENSG00000100319	0.0312	0.2679	0.116461
ENSSSCG00000002550	ENSG00000156411	0.0719	0.5517	0.130324	ENSSSCG00000002891	ENSG00000126251	0.1515	1.0011	0.151334
ENSSSCG00000002552	ENSG00000156414	0.1065	0.812	0.131158	ENSSSCG00000002891	ENSG00000185897	0.1516	0.9882	0.15341
ENSSSCG00000002553	ENSG00000227729	0.0959	0.4365	0.219702	ENSSSCG00000023809	ENSG00000100325	0.1825	0.6971	0.261799
ENSSSCG00000002637	ENSG00000003249	0.1331	2.0185	0.0659401	ENSSSCG00000006277	ENSG00000164808	0.2599	0.599	0.43389
ENSSSCG00000002715	ENSG00000168411	0.1236	0.3329	0.371283	ENSSSCG00000016846	ENSG00000082068	0.029	0.2953	0.0982052
ENSSSCG00000003320	ENSG00000197213	0.4278	0.886	0.482844	ENSSSCG00000025615	ENSG00000160183	0.2323	1.2092	0.19211
ENSSSCG00000003320	ENSG00000131848	0.4803	0.8167	0.588098	ENSSSCG00000016848	ENSG00000164318	0.0915	0.4145	0.220748
ENSSSCG00000003320	ENSG00000204532	0.4719	0.7486	0.630377	ENSSSCG00000002892	ENSG00000126266	0.0924	0.6238	0.148124
ENSSSCG00000003320	ENSG00000267908	0.437	0.8497	0.514299	ENSSSCG00000028642	ENSG00000137251	0.0334	0.2803	0.119158
ENSSSCG00000003494	ENSG00000188257	0.2664	0.7329	0.363488	ENSSSCG00000009517	ENSG00000169508	0.0444	0.5117	0.0867696
ENSSSCG00000003570	ENSG00000142784	0.0013	0.2465	0.00527383	ENSSSCG00000025611	ENSG00000124486	0.0093	0.2095	0.0443914
ENSSSCG00000003698	ENSG00000141433	0.085	0.3823	0.222338	ENSSSCG00000021432	ENSG00000124486	0.0032	0.2075	0.0154217
ENSSSCG00000003772	ENSG00000036549	0.0271	0.1616	0.167698	ENSSSCG00000025697	ENSG00000124486	0.0043	0.1952	0.0220287
ENSSSCG00000003818	ENSG00000116641	0.0146	0.3364	0.0434007	ENSSSCG00000021305	ENSG00000124486	0.0103	0.2592	0.0397377
ENSSSCG00000003819	ENSG00000132855	0.0762	0.3399	0.224184	ENSSSCG00000024712	ENSG00000154856	0.2731	8.8532	0.0308476
ENSSSCG00000003839	ENSG00000162407	0.034	0.5407	0.0628814	ENSSSCG00000008993	ENSG00000185149	0.024	0.527	0.0455408
ENSSSCG00000003877	ENSG00000185104	0.0118	0.1946	0.0606372	ENSSSCG00000021096	ENSG00000107438	0.1425	0.4165	0.342137
ENSSSCG00000003881	ENSG00000132122	0.0347	0.2667	0.130109	ENSSSCG00000029045	ENSG00000134265	0.106	0.6079	0.174371
ENSSSCG00000003889	ENSG00000187048	0.146	0.5836	0.250171	ENSSSCG00000027495	ENSG00000083544	0.0701	0.4049	0.173129
ENSSSCG00000003889	ENSG00000162365	0.1531	0.6122	0.250082	ENSSSCG00000008024	ENSG00000103249	0.028	1.0586	0.02645
ENSSSCG00000003890	ENSG00000187048	0.1227	0.6012	0.204092	ENSSSCG00000023042	ENSG00000197245	0.0452	0.3899	0.115927
ENSSSCG00000003890	ENSG00000162365	0.1273	0.6161	0.206622	ENSSSCG00000008994	ENSG00000151962	0.01	0.3111	0.032144
ENSSSCG00000003891	ENSG00000187048	0.1528	0.5956	0.256548	ENSSSCG00000008995	ENSG00000121207	0.0653	0.4163	0.156858
ENSSSCG00000003891	ENSG00000162365	0.1574	0.6154	0.255769	ENSSSCG00000024274	ENSG00000120910	0.1654	0.3153	0.52458
ENSSSCG00000003892	ENSG00000187048	0.1135	0.6145	0.184703	ENSSSCG00000005464	ENSG00000148154	0.0465	0.4659	0.0998068
ENSSSCG00000003892	ENSG00000162365	0.1215	0.6247	0.194493	ENSSSCG00000024314	ENSG00000171557	0.1074	0.3971	0.270461
ENSSSCG00000003893	ENSG00000187048	0.1501	0.5331	0.281561	ENSSSCG00000026449	ENSG00000066135	0.0777	0.7029	0.110542
ENSSSCG00000003893	ENSG00000162365	0.1601	0.5583	0.286763	ENSSSCG00000027158	ENSG00000113594	0.1014	0.4229	0.239773
ENSSSCG00000003894	ENSG00000142973	0.1071	0.4871	0.219873	ENSSSCG00000021707	ENSG00000121281	0.1144	0.7323	0.15622
ENSSSCG00000003986	ENSG00000121417	0.1546	0.4593	0.336599	ENSSSCG00000027428	ENSG00000168913	0.0167	0.3368	0.0495843
ENSSSCG00000003987	ENSG00000180532	0.3438	0.4784	0.718645	ENSSSCG00000016850	ENSG00000113594	0.0686	0.3597	0.190714
ENSSSCG00000004033	ENSG00000026652	0.0401	0.7897	0.0507788	ENSSSCG00000017817	ENSG00000174231	0.0004	0.3894	0.00102722
ENSSSCG00000004034	ENSG00000085511	0.0365	0.9516	0.0383565	ENSSSCG00000021644	ENSG00000166164	0.0488	0.3496	0.139588
ENSSSCG00000004075	ENSG00000091844	0.0197	0.2622	0.0751335	ENSSSCG00000008998	ENSG00000171560	0.1595	0.3421	0.466238
ENSSSCG00000004113	ENSG00000164506	0.0096	0.2484	0.0386473	ENSSSCG00000028901	ENSG00000171560	0.054	0.4146	0.130246
ENSSSCG00000004166	ENSG00000135541	0.1104	0.3554	0.310636	ENSSSCG00000026631	ENSG00000169100	0.0913	1.4624	0.0624316
ENSSSCG00000004179	ENSG00000112303	0.1213	0.3774	0.32141	ENSSSCG00000008997	ENSG00000171564	0.1014	0.4329	0.234234
ENSSSCG00000004183	ENSG00000146378	0.0697	0.3303	0.21102	ENSSSCG00000006276	ENSG00000221869	0.0434	1.3282	0.0326758
ENSSSCG00000004191	ENSG00000079931	0.0514	0.3519	0.146064	ENSSSCG00000023745	ENSG00000055732	0.076	0.5035	0.150943
ENSSSCG00000004214	ENSG00000214338	0.0257	0.3151	0.0815614	ENSSSCG00000026397	ENSG00000114405	0.1284	0.5787	0.221877
ENSSSCG00000004214	ENSG00000255330	0.0257	0.3151	0.0815614	ENSSSCG00000016153	ENSG00000144406	0.0117	0.3166	0.0369551
ENSSSCG00000004250	ENSG00000196376	0.0089	0.3059	0.0290945	ENSSSCG00000025705	ENSG00000153266	0.042	0.5746	0.0730943
ENSSSCG00000004353	ENSG00000112237	0.0064	0.175	0.0365714	ENSSSCG00000023216	ENSG00000171566	0.0273	0.3684	0.0741042
ENSSSCG00000004435	ENSG00000178425	0.0495	0.32	0.154688	ENSSSCG00000024943	ENSG00000013016	0.0154	0.739	0.020839
ENSSSCG00000004511	ENSG00000167306	0.1082	0.6691	0.16171	ENSSSCG00000016851	ENSG00000145623	0.172	0.3794	0.453347
ENSSSCG00000004534	ENSG00000166510	0.0978	0.4106	0.238188	ENSSSCG00000023180	ENSG00000107742	0.0199	0.4674	0.042576
ENSSSCG00000004538	ENSG00000091157	0.0135	0.345	0.0391304	ENSSSCG00000027391	ENSG00000214711	0.1811	0.6323	0.286415
ENSSSCG00000004645	ENSG00000104064	0	0.2047	0	ENSSSCG00000028059	ENSG00000008196	0.0046	0.1813	0.0253723
ENSSSCG00000004665	ENSG00000137767	0.0275	0.4735	0.0580781	ENSSSCG00000021253	ENSG00000144366	0.0048	0.201	0.0238806
ENSSSCG00000004665	ENSG00000260170	0.0329	0.5222	0.0630027	ENSSSCG00000022575	ENSG00000160310	0.152	1.4738	0.103135
ENSSSCG00000004693	ENSG00000166734	0.0689	0.3282	0.209933	ENSSSCG00000010980	ENSG00000164972	0.1449	0.5979	0.242348
ENSSSCG00000004729	ENSG00000214013	0.0623	0.3661	0.170172	ENSSSCG00000016853	ENSG00000164327	0.009	0.21	0.0428571
ENSSSCG00000004919	ENSG00000049759	0.196	0.788	0.248731	ENSSSCG00000025953	ENSG00000087263	0.0726	0.4028	0.180238
ENSSSCG00000005178	ENSG00000044459	0.0832	0.215	0.386977	ENSSSCG00000006278	ENSG00000162639	0.3355	0.5606	0.598466
ENSSSCG00000005328	ENSG00000168828	0.1155	0.6189	0.186621	ENSSSCG00000021952	ENSG00000135932	0.0391	0.349	0.112034
ENSSSCG00000005329	ENSG00000168828	0.0927	0.5436	0.17053	ENSSSCG00000026543	ENSG00000119938	0.054	0.5367	0.100615
ENSSSCG00000005388	ENSG00000119509	0.0793	0.288	0.275347	ENSSSCG00000023883	ENSG00000171564	0.1014	0.4369	0.23209
ENSSSCG00000005447	ENSG00000070159	0.0365	0.3269	0.111655	ENSSSCG00000002888	ENSG00000105679	0.0795	0.5563	0.142909
ENSSSCG00000005536	ENSG00000171496	0.1046	0.3106	0.336768	ENSSSCG00000025987	ENSG00000077984	0.3559	1.1529	0.3087
ENSSSCG00000005604	ENSG00000167081	0	0.0861	0	ENSSSCG00000028400	ENSG00000101474	0.0519	0.8648	0.0600139
ENSSSCG00000005795	ENSG00000174970	0.1462	0.4131	0.353909	ENSSSCG00000008996	ENSG00000171566	0.0283	0.3655	0.0774282
ENSSSCG00000005801	ENSG00000172154	0.0961	0.5381	0.178591	ENSSSCG00000024824	ENSG00000267796	0.0873	0.7749	0.11266
ENSSSCG00000005802	ENSG00000181693	0.1564	0.5147	0.303866	ENSSSCG00000029996	ENSG00000125304	0.0003	0.2851	0.00105226
ENSSSCG00000005802	ENSG00000181761	0.1593	0.4823	0.330292	ENSSSCG00000027653	ENSG00000101474	0.0461	0.4928	0.0935471
ENSSSCG00000005802	ENSG00000181767	0.169	0.4971	0.339972	ENSSSCG00000030188	ENSG00000165338	0.0287	0.2609	0.110004
ENSSSCG00000005809	ENSG00000181371	0.0994	0.5381	0.184724	ENSSSCG00000030392	ENSG00000165338	0.0164	0.1275	0.128627
ENSSSCG00000005812	ENSG00000174937	0.0491	0.4159	0.118057	ENSSSCG00000009519	ENSG00000125246	0.0912	0.3928	0.232179
ENSSSCG00000005817	ENSG00000181693	0.1347	0.4843	0.278133	ENSSSCG00000026823	ENSG00000004776	0.0317	0.5376	0.0589658
ENSSSCG00000005817	ENSG00000181761	0.138	0.4531	0.304569	ENSSSCG00000002900	ENSG00000167595	0.2519	0.4694	0.536643
ENSSSCG00000005817	ENSG00000181767	0.1448	0.4681	0.309336	ENSSSCG00000016855	ENSG00000082074	0.1073	0.4109	0.261134
ENSSSCG00000005934	ENSG00000167632	0.0624	0.9987	0.0624812	ENSSSCG00000028332	ENSG00000141736	0.1891	0.7601	0.248783
ENSSSCG00000005962	ENSG00000147697	0.368	0.6858	0.5366	ENSSSCG00000023134	ENSG00000111554	0.1624	0.263	0.61749
ENSSSCG00000005994	ENSG00000172164	0.0275	0.2562	0.107338	ENSSSCG00000028515	ENSG00000111554	0.1407	0.4567	0.30808
ENSSSCG00000006014	ENSG00000164754	0.0073	0.3621	0.0201602	ENSSSCG00000028836	ENSG00000127318	0.1898	0.3823	0.496469
ENSSSCG00000006040	ENSG00000147647	0.042	0.3314	0.126735	ENSSSCG00000022304	ENSG00000116132	0.1124	0.4939	0.227576
ENSSSCG00000006172	ENSG00000137558	0.009	0.2546	0.0353496	ENSSSCG00000015606	ENSG00000082512	0.2236	0.6391	0.349867
ENSSSCG00000006289	ENSG00000198734	0.1355	0.3461	0.391505	ENSSSCG00000010981	ENSG00000164978	0.0646	0.2717	0.237762
ENSSSCG00000006299	ENSG00000143178	0.0345	0.289	0.119377	ENSSSCG00000028998	ENSG00000174720	0.095	0.7625	0.12459
ENSSSCG00000006438	ENSG00000186400	0.0984	0.4265	0.230715	ENSSSCG00000020697	ENSG00000182545	0.22	0.34	0.647059
ENSSSCG00000006448	ENSG00000186400	0.108	0.4216	0.256167	ENSSSCG00000029513	ENSG00000182242	0.2536	0.8252	0.307319
ENSSSCG00000006461	ENSG00000132694	0.0506	0.3457	0.14637	ENSSSCG00000029513	ENSG00000102080	0.2536	0.8252	0.307319
ENSSSCG00000006848	ENSG00000085491	0.0153	0.3052	0.0501311	ENSSSCG00000029513	ENSG00000185254	0.2536	0.8252	0.307319
ENSSSCG00000006872	ENSG00000162688	0.0403	0.3317	0.121495	ENSSSCG00000030473	ENSG00000116132	0.1161	0.4958	0.234167
ENSSSCG00000006877	ENSG00000162627	0.0286	0.4055	0.0705302	ENSSSCG00000029652	ENSG00000139644	0.035	0.2883	0.121401
ENSSSCG00000006878	ENSG00000188641	0.0359	0.2967	0.120998	ENSSSCG00000002133	ENSG00000188655	0.4942	0.6714	0.736074
ENSSSCG00000006900	ENSG00000154511	0.0012	0.3255	0.00368664	ENSSSCG00000024034	ENSG00000100106	0.1264	0.847	0.149233
ENSSSCG00000006903	ENSG00000122484	0.1195	0.3535	0.338048	ENSSSCG00000009000	ENSG00000197410	0.2431	0.6739	0.360736
ENSSSCG00000006966	ENSG00000253958	0.1149	1.0948	0.104951	ENSSSCG00000030383	ENSG00000196911	0.015	0.3446	0.0435287
ENSSSCG00000006985	ENSG00000003987	0.0297	0.3516	0.084471	ENSSSCG00000010166	ENSG00000135778	0.0988	0.7115	0.138862
ENSSSCG00000007005	ENSG00000147408	0.0574	0.9114	0.06298	ENSSSCG00000023768	ENSG00000120370	0.1218	0.4287	0.284115
ENSSSCG00000007453	ENSG00000064655	0.057	0.5155	0.110572	ENSSSCG00000029375	ENSG00000122386	0.1104	0.5949	0.185577
ENSSSCG00000007485	ENSG00000064787	0.1545	0.3795	0.407115	ENSSSCG00000025114	ENSG00000161791	0.0748	0.5337	0.140154
ENSSSCG00000007486	ENSG00000019186	0.0644	0.4453	0.144622	ENSSSCG00000029995	ENSG00000153975	0.0661	0.2822	0.234231
ENSSSCG00000007826	ENSG00000205629	0.059	0.5217	0.113092	ENSSSCG00000021761	ENSG00000165006	0.0676	0.1884	0.358811
ENSSSCG00000007830	ENSG00000122257	0.0397	0.3375	0.11763	ENSSSCG00000016857	ENSG00000153071	0.063	0.2442	0.257985
ENSSSCG00000007878	ENSG00000140694	0.0523	0.311	0.168167	ENSSSCG00000029674	ENSG00000085871	0.0667	0.4514	0.147763
ENSSSCG00000007879	ENSG00000103429	0.0686	0.455	0.150769	ENSSSCG00000029993	ENSG00000111834	0.0791	0.3399	0.232716
ENSSSCG00000008080	ENSG00000197724	0.0332	0.6144	0.0540365	ENSSSCG00000013057	ENSG00000196600	0.2844	0.5221	0.544723
ENSSSCG00000008135	ENSG00000163006	0.1205	0.5269	0.228696	ENSSSCG00000013057	ENSG00000149742	0.3019	0.5872	0.514135
ENSSSCG00000008205	ENSG00000241755	0.1385	0.2736	0.506213	ENSSSCG00000017755	ENSG00000007171	0.057	0.4506	0.126498
ENSSSCG00000008205	ENSG00000240382	0.1582	0.2944	0.537364	ENSSSCG00000023230	ENSG00000198829	0.0966	0.3674	0.262929
ENSSSCG00000008205	ENSG00000244575	0.1453	0.2808	0.51745	ENSSSCG00000006280	ENSG00000120370	0.1507	0.4413	0.341491
ENSSSCG00000008205	ENSG00000239855	0.1517	0.3098	0.489671	ENSSSCG00000025306	ENSG00000077264	0.0163	0.2573	0.0633502
ENSSSCG00000008205	ENSG00000242371	0.1495	0.3691	0.405039	ENSSSCG00000026179	ENSG00000183323	0.2129	0.4518	0.471226
ENSSSCG00000008205	ENSG00000251546	0.1495	0.3691	0.405039	ENSSSCG00000029268	ENSG00000173769	0.1908	0.3651	0.522597
ENSSSCG00000008205	ENSG00000243290	0.1494	0.3856	0.387448	ENSSSCG00000023801	ENSG00000132434	0.0744	0.6752	0.11019
ENSSSCG00000008205	ENSG00000211630	0.1487	0.3207	0.463673	ENSSSCG00000028283	ENSG00000152942	0.0479	0.2335	0.205139
ENSSSCG00000008205	ENSG00000241244	0.1592	0.3359	0.473951	ENSSSCG00000006281	ENSG00000203740	0.0376	0.2971	0.126557
ENSSSCG00000008205	ENSG00000240834	0.1501	0.4177	0.359349	ENSSSCG00000027549	ENSG00000143867	0.0262	0.4477	0.0585213
ENSSSCG00000008205	ENSG00000239975	0.1859	0.3874	0.479866	ENSSSCG00000026551	ENSG00000134013	0.029	0.435	0.0666667
ENSSSCG00000008205	ENSG00000242076	0.1859	0.3874	0.479866	ENSSSCG00000010984	ENSG00000186638	0.1497	0.3572	0.419093
ENSSSCG00000008205	ENSG00000242766	0.1764	0.3506	0.503137	ENSSSCG00000022469	ENSG00000184363	0.0927	1.1418	0.0811876
ENSSSCG00000008205	ENSG00000240671	0.1444	0.3181	0.453945	ENSSSCG00000025595	ENSG00000138629	0.1926	0.5281	0.364704
ENSSSCG00000008205	ENSG00000240864	0.1707	0.3315	0.514932	ENSSSCG00000025570	ENSG00000130723	0.0609	0.7088	0.0859199
ENSSSCG00000008205	ENSG00000231292	0.1611	0.3427	0.47009	ENSSSCG00000022152	ENSG00000130723	0.0663	0.1702	0.389542
ENSSSCG00000008205	ENSG00000239862	0.1915	0.3113	0.615162	ENSSSCG00000028837	ENSG00000130723	0.0437	0.2638	0.165656
ENSSSCG00000008205	ENSG00000250036	0.1915	0.3113	0.615162	ENSSSCG00000030148	ENSG00000185187	0.2082	0.8853	0.235175
ENSSSCG00000008205	ENSG00000242580	0.1683	0.2603	0.646562	ENSSSCG00000002131	ENSG00000206171	0.1535	0.2985	0.514238
ENSSSCG00000008205	ENSG00000243466	0.1579	0.3996	0.395145	ENSSSCG00000002131	ENSG00000258436	0.1535	0.2985	0.514238
ENSSSCG00000008205	ENSG00000270999	0.1759	0.3142	0.559835	ENSSSCG00000020851	ENSG00000152939	0.0997	0.5895	0.169126
ENSSSCG00000008205	ENSG00000239819	0.181	0.2679	0.675625	ENSSSCG00000027554	ENSG00000185101	0.2667	1.3574	0.196479
ENSSSCG00000008205	ENSG00000211633	0.284	0.3381	0.839988	ENSSSCG00000030100	ENSG00000181803	0.0878	0.304	0.288816
ENSSSCG00000008346	ENSG00000169621	0.141	0.2838	0.496829	ENSSSCG00000025239	ENSG00000148344	0.0192	0.4118	0.0466246
ENSSSCG00000008439	ENSG00000119729	0	0.101	0	ENSSSCG00000002889	ENSG00000189001	0.0972	0.5438	0.178742
ENSSSCG00000008445	ENSG00000068784	0.1038	0.4125	0.251636	ENSSSCG00000023578	ENSG00000214274	0.2212	0.3476	0.636364
ENSSSCG00000008497	ENSG00000152133	0.0255	0.2306	0.110581	ENSSSCG00000022008	ENSG00000165120	0.1273	0.3451	0.368879
ENSSSCG00000008498	ENSG00000008869	0.0141	0.2919	0.0483042	ENSSSCG00000016086	ENSG00000178074	0.0524	0.2597	0.201771
ENSSSCG00000008515	ENSG00000162959	0	0.0804	0	ENSSSCG00000027604	ENSG00000146842	0.0398	0.3258	0.122161
ENSSSCG00000008516	ENSG00000162961	0	0.1704	0	ENSSSCG00000021932	ENSG00000171956	0.0044	0.5682	0.00774375
ENSSSCG00000008517	ENSG00000021574	0.0296	0.2514	0.117741	ENSSSCG00000023165	ENSG00000138623	0.0777	0.5743	0.135295
ENSSSCG00000008518	ENSG00000152683	0.0827	0.2247	0.368046	ENSSSCG00000021139	ENSG00000105675	0.1355	0.9166	0.147829
ENSSSCG00000008549	ENSG00000163798	0.0887	0.3253	0.272671	ENSSSCG00000010924	ENSG00000077152	0.1071	0.4279	0.250292
ENSSSCG00000008575	ENSG00000143970	0.0796	0.2628	0.302892	ENSSSCG00000016561	ENSG00000128607	0.0012	0.1689	0.0071048
ENSSSCG00000008620	ENSG00000151779	0.0492	0.3249	0.151431	ENSSSCG00000028195	ENSG00000104714	0.312	0.5274	0.591581
ENSSSCG00000008671	ENSG00000100804	0.1994	0.4324	0.461147	ENSSSCG00000027308	ENSG00000188130	0.1789	1.511	0.118398
ENSSSCG00000008732	ENSG00000132406	0.1059	0.5474	0.19346	ENSSSCG00000014189	ENSG00000145743	0	0.2785	0
ENSSSCG00000008761	ENSG00000109680	0.0279	0.2178	0.128099	ENSSSCG00000024726	ENSG00000129538	0.1666	0.3672	0.453704
ENSSSCG00000008812	ENSG00000145246	0.0787	0.39	0.201795	ENSSSCG00000006282	ENSG00000075945	0.0036	0.2098	0.0171592
ENSSSCG00000008816	ENSG00000170448	0.0799	0.3818	0.209272	ENSSSCG00000029592	ENSG00000013588	0.1643	0.7175	0.22899
ENSSSCG00000008842	ENSG00000157404	0.0533	0.5058	0.105378	ENSSSCG00000025522	ENSG00000100429	0.1894	0.7261	0.260846
ENSSSCG00000009009	ENSG00000121211	0.036	0.3833	0.0939212	ENSSSCG00000009004	ENSG00000145423	0.0055	0.4091	0.0134441
ENSSSCG00000009072	ENSG00000164040	0.0177	0.1445	0.122491	ENSSSCG00000016087	ENSG00000162971	0.0337	0.3004	0.112184
ENSSSCG00000009169	ENSG00000138821	0.0413	0.3016	0.136936	ENSSSCG00000026957	ENSG00000169413	0.1977	0.498	0.396988
ENSSSCG00000009213	ENSG00000118777	0.0984	0.4749	0.207202	ENSSSCG00000028686	ENSG00000140876	0.2128	0.5729	0.371444
ENSSSCG00000009215	ENSG00000118777	0.107	0.5833	0.183439	ENSSSCG00000025630	ENSG00000184254	0.0767	0.5584	0.137357
ENSSSCG00000009217	ENSG00000118762	0.032	0.3706	0.0863465	ENSSSCG00000021102	ENSG00000090316	0.4582	4.2832	0.106976
ENSSSCG00000009319	ENSG00000152520	0.0173	0.2334	0.0741217	ENSSSCG00000026364	ENSG00000145526	0.0258	0.3179	0.0811576
ENSSSCG00000009362	ENSG00000133107	0.0134	0.423	0.0316785	ENSSSCG00000028821	ENSG00000156876	0.0531	0.3351	0.15846
ENSSSCG00000009379	ENSG00000136098	0.0762	0.5073	0.150207	ENSSSCG00000026248	ENSG00000162073	0.018	0.3865	0.0465718
ENSSSCG00000009408	ENSG00000136141	0.0534	0.2823	0.18916	ENSSSCG00000025312	ENSG00000071994	0.0593	0.322	0.184161
ENSSSCG00000009419	ENSG00000133114	0.0397	0.452	0.0878319	ENSSSCG00000029523	ENSG00000102076	0.0424	0.7381	0.0574448
ENSSSCG00000009446	ENSG00000118946	0.0116	0.4551	0.0254889	ENSSSCG00000029523	ENSG00000147380	0.0424	0.6649	0.063769
ENSSSCG00000009456	ENSG00000150361	0.0072	0.2887	0.0249394	ENSSSCG00000029523	ENSG00000166160	0.0424	0.6687	0.0634066
ENSSSCG00000009473	ENSG00000005810	0.0073	0.3261	0.0223858	ENSSSCG00000021809	ENSG00000135655	0.0179	0.2815	0.0635879
ENSSSCG00000009496	ENSG00000125257	0.1679	0.5207	0.322451	ENSSSCG00000024149	ENSG00000012660	0.0426	0.5223	0.0815623
ENSSSCG00000009497	ENSG00000125257	0.1705	0.4988	0.34182	ENSSSCG00000022683	ENSG00000112592	0.0268	0.3353	0.0799284
ENSSSCG00000009498	ENSG00000125257	0.1772	0.504	0.351587	ENSSSCG00000009521	ENSG00000139800	0.0363	0.2457	0.147741
ENSSSCG00000009499	ENSG00000125257	0.1626	0.3479	0.467376	ENSSSCG00000027303	ENSG00000128408	0.0967	0.3468	0.278835
ENSSSCG00000009542	ENSG00000102524	0.0773	0.3369	0.229445	ENSSSCG00000006214	ENSG00000179041	0.0233	0.5395	0.0431881
ENSSSCG00000009569	ENSG00000121390	0.0131	0.3627	0.036118	ENSSSCG00000025437	ENSG00000051108	0.0401	0.2594	0.154588
ENSSSCG00000009623	ENSG00000104635	0.0667	0.4484	0.148751	ENSSSCG00000029264	ENSG00000127564	0.0596	0.5805	0.10267
ENSSSCG00000009650	ENSG00000147459	0.0209	0.455	0.0459341	ENSSSCG00000025918	ENSG00000183735	0.042	0.2681	0.156658
ENSSSCG00000009663	ENSG00000104228	0.048	0.8052	0.0596125	ENSSSCG00000026721	ENSG00000181784	0.0652	0.2733	0.238566
ENSSSCG00000009673	ENSG00000189233	0.0719	0.4652	0.154557	ENSSSCG00000026721	ENSG00000258818	0.0652	0.2733	0.238566
ENSSSCG00000009682	ENSG00000147421	0.0141	0.1916	0.0735908	ENSSSCG00000027257	ENSG00000008018	0.0275	0.4766	0.0577004
ENSSSCG00000009708	ENSG00000109576	0.1689	0.5467	0.308945	ENSSSCG00000030649	ENSG00000165006	0.1372	0.324	0.423457
ENSSSCG00000009722	ENSG00000196104	0.0847	0.8544	0.0991339	ENSSSCG00000021866	ENSG00000181552	0.3117	0.7626	0.408733
ENSSSCG00000009834	ENSG00000204842	0.0284	0.1548	0.183463	ENSSSCG00000021866	ENSG00000181562	0.381	0.8463	0.450195
ENSSSCG00000009850	ENSG00000135090	0.0074	0.1816	0.0407489	ENSSSCG00000022323	ENSG00000146247	0.0328	0.302	0.108609
ENSSSCG00000009880	ENSG00000089060	0.0967	0.5228	0.184966	ENSSSCG00000029561	ENSG00000065328	0.087	0.5456	0.159457
ENSSSCG00000009882	ENSG00000089127	0.1809	0.7753	0.233329	ENSSSCG00000024355	ENSG00000004455	0.0496	0.387	0.128165
ENSSSCG00000009917	ENSG00000157837	0.0062	0.2436	0.0254516	ENSSSCG00000030602	ENSG00000154723	0.0811	0.3665	0.221282
ENSSSCG00000010036	ENSG00000100170	0.0685	0.4065	0.168512	ENSSSCG00000009002	ENSG00000137462	0.1329	0.4393	0.302527
ENSSSCG00000010039	ENSG00000100191	0.0995	0.3362	0.295955	ENSSSCG00000025188	ENSG00000116678	0.0765	0.2666	0.286947
ENSSSCG00000010044	ENSG00000211685	0.1576	0.8535	0.184651	ENSSSCG00000009520	ENSG00000043355	0.0228	0.5743	0.0397005
ENSSSCG00000010044	ENSG00000128322	0.1776	0.9308	0.190804	ENSSSCG00000029597	ENSG00000183718	0.1533	0.6116	0.250654
ENSSSCG00000010044	ENSG00000211679	0.157	0.862	0.182135	ENSSSCG00000006215	ENSG00000147571	0.0615	0.5266	0.116787
ENSSSCG00000010044	ENSG00000211677	0.1578	0.8917	0.176965	ENSSSCG00000029724	ENSG00000204628	0.0329	0.3824	0.0860356
ENSSSCG00000010044	ENSG00000254709	0.1497	0.9343	0.160227	ENSSSCG00000024331	ENSG00000145692	0.029	0.3971	0.0730295
ENSSSCG00000010044	ENSG00000211675	0.1497	0.9343	0.160227	ENSSSCG00000023198	ENSG00000121210	0.1434	0.5889	0.243505
ENSSSCG00000010169	ENSG00000116991	0.0368	0.7356	0.0500272	ENSSSCG00000027664	ENSG00000214022	0.4653	11.494	0.040482
ENSSSCG00000010429	ENSG00000185532	0.003	0.1679	0.0178678	ENSSSCG00000009007	ENSG00000121210	0.0967	0.388	0.249227
ENSSSCG00000010487	ENSG00000108242	0.1121	0.3544	0.316309	ENSSSCG00000016856	ENSG00000113600	0.1773	0.474	0.374051
ENSSSCG00000010487	ENSG00000165841	0.1334	0.387	0.344703	ENSSSCG00000016152	ENSG00000197713	0.0078	0.162	0.0481481
ENSSSCG00000010487	ENSG00000138109	0.132	0.4044	0.326409	ENSSSCG00000028676	ENSG00000157087	0.0222	0.8004	0.0277361
ENSSSCG00000010487	ENSG00000138115	0.138	0.4303	0.320706	ENSSSCG00000007180	ENSG00000101327	0.1504	0.3589	0.419058
ENSSSCG00000010488	ENSG00000108242	0.1145	0.3385	0.338257	ENSSSCG00000011574	ENSG00000157087	0.0098	0.2956	0.0331529
ENSSSCG00000010488	ENSG00000165841	0.133	0.4178	0.318334	ENSSSCG00000027130	ENSG00000006327	0.0773	0.4979	0.155252
ENSSSCG00000010488	ENSG00000138109	0.1371	0.4	0.34275	ENSSSCG00000010986	ENSG00000198876	0.0171	0.2368	0.0722128
ENSSSCG00000010488	ENSG00000138115	0.1449	0.4375	0.3312	ENSSSCG00000021752	ENSG00000111859	0.1096	0.5485	0.199818
ENSSSCG00000010544	ENSG00000107554	0.0933	0.434	0.214977	ENSSSCG00000012064	ENSG00000157540	0.005	0.1919	0.0260552
ENSSSCG00000010548	ENSG00000213341	0.0237	0.2283	0.103811	ENSSSCG00000010925	ENSG00000077157	0.0942	0.633	0.148815
ENSSSCG00000010654	ENSG00000107518	0.0216	0.2784	0.0775862	ENSSSCG00000022755	ENSG00000159216	0.0561	0.4559	0.123053
ENSSSCG00000010690	ENSG00000107651	0.073	0.3369	0.216682	ENSSSCG00000021821	ENSG00000197879	0.0167	0.5125	0.0325854
ENSSSCG00000010699	ENSG00000107669	0.0691	0.3874	0.178369	ENSSSCG00000029493	ENSG00000082258	0.0628	0.2936	0.213896
ENSSSCG00000010809	ENSG00000162670	0.0104	0.3289	0.0316206	ENSSSCG00000024598	ENSG00000132356	0.0037	0.2483	0.0149013
ENSSSCG00000010840	ENSG00000182901	0.111	0.5495	0.202002	ENSSSCG00000026280	ENSG00000136718	0.0675	0.6366	0.106032
ENSSSCG00000010871	ENSG00000054282	0.127	0.329	0.386018	ENSSSCG00000024892	ENSG00000168824	0.0229	0.7524	0.0304359
ENSSSCG00000010878	ENSG00000203666	0.041	0.4459	0.0919489	ENSSSCG00000021645	ENSG00000171495	0.0664	0.3825	0.173595
ENSSSCG00000010884	ENSG00000143653	0.2861	0.6003	0.476595	ENSSSCG00000022110	ENSG00000146063	0.0836	0.6246	0.133846
ENSSSCG00000011039	ENSG00000148482	0.0928	0.3239	0.286508	ENSSSCG00000024711	ENSG00000168818	0.0357	0.5941	0.0600909
ENSSSCG00000011103	ENSG00000148498	0.104	0.5763	0.180462	ENSSSCG00000006216	ENSG00000147573	0.0455	0.3083	0.147584
ENSSSCG00000011112	ENSG00000151465	0.0333	0.432	0.0770833	ENSSSCG00000024350	ENSG00000143569	0.0248	0.227	0.109251
ENSSSCG00000011186	ENSG00000172752	0.1494	0.3901	0.382979	ENSSSCG00000021033	ENSG00000183473	0.0503	0.8816	0.0570554
ENSSSCG00000011207	ENSG00000129810	0.1642	0.3123	0.525776	ENSSSCG00000029222	ENSG00000143569	0	0.0479	0
ENSSSCG00000011213	ENSG00000077097	0.0107	0.2738	0.0390796	ENSSSCG00000029200	ENSG00000109654	0.0064	0.4401	0.0145421
ENSSSCG00000011214	ENSG00000151092	0.0759	0.3206	0.236744	ENSSSCG00000026905	ENSG00000206579	0.0129	0.73	0.0176712
ENSSSCG00000011230	ENSG00000144645	0.0322	0.5697	0.056521	ENSSSCG00000027603	ENSG00000143569	0	0.0941	0
ENSSSCG00000011519	ENSG00000172986	0.0353	0.3229	0.109322	ENSSSCG00000028162	ENSG00000185339	0.1873	0.6105	0.306798
ENSSSCG00000011522	ENSG00000113805	0.1435	0.4697	0.305514	ENSSSCG00000002902	ENSG00000105675	0.0074	0.6034	0.0122638
ENSSSCG00000011593	ENSG00000172765	0.0068	0.2911	0.0233597	ENSSSCG00000027484	ENSG00000136710	0.1722	0.609	0.282759
ENSSSCG00000011642	ENSG00000163785	0.0069	0.1815	0.0380165	ENSSSCG00000022441	ENSG00000143575	0.098	0.2025	0.483951
ENSSSCG00000011750	ENSG00000075651	0.0355	0.29	0.122414	ENSSSCG00000027105	ENSG00000153575	0.0411	0.3659	0.112326
ENSSSCG00000011822	ENSG00000198836	0.004	0.2905	0.0137694	ENSSSCG00000025242	ENSG00000167904	0.1218	0.467	0.260814
ENSSSCG00000011827	ENSG00000041802	0.0825	0.4473	0.18444	ENSSSCG00000025888	ENSG00000185008	0.1073	0.4236	0.253305
ENSSSCG00000011880	ENSG00000145088	0.0705	0.2217	0.317997	ENSSSCG00000016859	ENSG00000112936	0.1003	0.3701	0.271008
ENSSSCG00000011986	ENSG00000196098	0.0989	0.405	0.244198	ENSSSCG00000022898	ENSG00000153064	0.1544	0.4104	0.376218
ENSSSCG00000012034	ENSG00000156299	0.0161	0.3898	0.0413032	ENSSSCG00000020776	ENSG00000138944	0.0228	0.3409	0.0668818
ENSSSCG00000012071	ENSG00000183067	0.3381	0.8184	0.413123	ENSSSCG00000025231	ENSG00000137574	0.1997	0.7442	0.268342
ENSSSCG00000012072	ENSG00000171587	0.0404	0.6375	0.0633725	ENSSSCG00000011516	ENSG00000163412	0.0084	0.2417	0.0347538
ENSSSCG00000012136	ENSG00000087842	0.0413	0.3661	0.112811	ENSSSCG00000021177	ENSG00000067208	0.0233	0.3205	0.0726989
ENSSSCG00000012150	ENSG00000169891	0.0652	0.3451	0.188931	ENSSSCG00000022541	ENSG00000058085	0.0843	0.3895	0.216431
ENSSSCG00000012346	ENSG00000238269	0.3422	0.3128	1.09399	ENSSSCG00000000022	ENSG00000188636	0.0244	0.7904	0.0308704
ENSSSCG00000012346	ENSG00000234068	0.3849	0.3252	1.18358	ENSSSCG00000009008	ENSG00000109654	0.0105	0.6875	0.0152727
ENSSSCG00000012346	ENSG00000158639	0.3974	0.3419	1.16233	ENSSSCG00000016154	ENSG00000197713	0.0078	0.162	0.0481481
ENSSSCG00000012370	ENSG00000196570	0.7717	52.3154	0.0147509	ENSSSCG00000023786	ENSG00000164306	0.1087	0.4153	0.261739
ENSSSCG00000012530	ENSG00000133142	0.1744	0.3364	0.51843	ENSSSCG00000023704	ENSG00000196693	0.0844	0.3544	0.238149
ENSSSCG00000012530	ENSG00000184905	0.1973	0.3299	0.59806	ENSSSCG00000023704	ENSG00000189180	0.1062	0.3481	0.305085
ENSSSCG00000012545	ENSG00000189108	0.0124	0.1938	0.0639835	ENSSSCG00000003791	ENSG00000116754	0.0067	0.1799	0.0372429
ENSSSCG00000012654	ENSG00000156697	0.0934	0.3668	0.254635	ENSSSCG00000009011	ENSG00000137460	0.1587	0.6005	0.26428
ENSSSCG00000012654	ENSG00000253797	0.1088	0.3573	0.304506	ENSSSCG00000025973	ENSG00000174032	0.0345	0.4498	0.0767008
ENSSSCG00000012796	ENSG00000169057	0.0299	0.3799	0.0787049	ENSSSCG00000022923	ENSG00000151725	0.5186	0.2488	2.08441
ENSSSCG00000013067	ENSG00000124939	0.5795	0.4819	1.20253	ENSSSCG00000026673	ENSG00000197599	0.201	1.4739	0.136373
ENSSSCG00000013067	ENSG00000110484	0.3948	0.6223	0.634421	ENSSSCG00000009010	ENSG00000164144	0.0186	0.1812	0.102649
ENSSSCG00000013068	ENSG00000168515	0.4525	0.7894	0.57322	ENSSSCG00000027111	ENSG00000151725	0.2096	0.4727	0.44341
ENSSSCG00000013068	ENSG00000124935	0.4813	0.7262	0.662765	ENSSSCG00000001156	ENSG00000181315	0.0229	0.3289	0.069626
ENSSSCG00000013068	ENSG00000197745	0.4786	0.9768	0.489967	ENSSSCG00000024908	ENSG00000150625	0.1341	0.6241	0.214869
ENSSSCG00000013131	ENSG00000166884	0.0794	0.4161	0.19082	ENSSSCG00000023958	ENSG00000164494	0.0334	0.15	0.222667
ENSSSCG00000013132	ENSG00000172324	0.1065	0.42	0.253571	ENSSSCG00000016088	ENSG00000162972	0.1311	0.2589	0.506373
ENSSSCG00000013138	ENSG00000176495	0.1339	0.6124	0.218648	ENSSSCG00000000024	ENSG00000188677	0.0378	0.6085	0.06212
ENSSSCG00000013139	ENSG00000176495	0.1163	0.5132	0.226617	ENSSSCG00000027062	ENSG00000170425	0.0894	1.9402	0.0460777
ENSSSCG00000013155	ENSG00000255073	0.0123	0.3424	0.0359229	ENSSSCG00000004068	ENSG00000074771	0.319	0.7371	0.432777
ENSSSCG00000013155	ENSG00000186660	0.0082	0.2759	0.0297209	ENSSSCG00000028170	ENSG00000128242	0.0899	1.1198	0.0802822
ENSSSCG00000013201	ENSG00000172457	0.1194	0.5257	0.227126	ENSSSCG00000016860	ENSG00000269739	11.5312	17.202	0.670341
ENSSSCG00000013297	ENSG00000026508	0.1475	0.3054	0.482973	ENSSSCG00000013144	ENSG00000197629	0.0891	0.4766	0.186949
ENSSSCG00000013341	ENSG00000187398	0.2067	0.3034	0.681279	ENSSSCG00000024576	ENSG00000166170	0.0713	1.2829	0.0555772
ENSSSCG00000013347	ENSG00000185238	0.0504	0.2847	0.177028	ENSSSCG00000021058	ENSG00000139734	0.0117	0.1176	0.0994898
ENSSSCG00000013559	ENSG00000182315	0.4305	0.9662	0.44556	ENSSSCG00000024682	ENSG00000109072	0.1464	0.3886	0.376737
ENSSSCG00000013559	ENSG00000205718	0.4312	0.9656	0.446562	ENSSSCG00000009448	ENSG00000139734	0.0573	0.3635	0.157634
ENSSSCG00000013559	ENSG00000237247	0.4298	0.9508	0.45204	ENSSSCG00000010987	ENSG00000137073	0.0689	0.3304	0.208535
ENSSSCG00000013559	ENSG00000230522	0.4302	0.927	0.464078	ENSSSCG00000027083	ENSG00000169905	0.169	0.4005	0.421973
ENSSSCG00000013562	ENSG00000182315	0.4372	0.9375	0.466347	ENSSSCG00000026495	ENSG00000187634	0.4022	1.016	0.395866
ENSSSCG00000013562	ENSG00000205718	0.4381	0.937	0.467556	ENSSSCG00000016861	ENSG00000039537	0.0999	0.3828	0.260972
ENSSSCG00000013562	ENSG00000237247	0.4381	0.937	0.467556	ENSSSCG00000023943	ENSG00000184735	0.1633	0.5354	0.305006
ENSSSCG00000013562	ENSG00000230522	0.4382	0.9543	0.459185	ENSSSCG00000024439	ENSG00000171522	0.0492	0.4941	0.099575
ENSSSCG00000013670	ENSG00000127452	0.0173	0.4399	0.0393271	ENSSSCG00000027590	ENSG00000188976	0.1896	1.0895	0.174025
ENSSSCG00000013690	ENSG00000237521	0.1866	0.3617	0.515897	ENSSSCG00000010163	ENSG00000135750	0.03	0.6584	0.045565
ENSSSCG00000013691	ENSG00000237521	0.153	0.3647	0.419523	ENSSSCG00000023743	ENSG00000184697	0.0441	0.7237	0.0609369
ENSSSCG00000013693	ENSG00000237521	0.2116	0.3249	0.651277	ENSSSCG00000025471	ENSG00000198732	0.0881	0.5038	0.174871
ENSSSCG00000013696	ENSG00000237521	0.1862	0.3676	0.506529	ENSSSCG00000013145	ENSG00000110042	0.0314	0.4259	0.0737262
ENSSSCG00000013716	ENSG00000257446	0.3084	0.5778	0.533749	ENSSSCG00000026891	ENSG00000100003	0.0344	0.3418	0.100644
ENSSSCG00000013800	ENSG00000185385	0.1665	0.4629	0.359689	ENSSSCG00000026891	ENSG00000249590	0.1713	0.6572	0.260651
ENSSSCG00000013800	ENSG00000127515	0.1707	0.5178	0.329664	ENSSSCG00000009012	ENSG00000170006	0.2443	0.4223	0.578499
ENSSSCG00000013800	ENSG00000188269	0.1736	0.4983	0.348385	ENSSSCG00000029894	ENSG00000004139	0.0743	0.7323	0.101461
ENSSSCG00000013811	ENSG00000185385	0.1438	0.4736	0.303632	ENSSSCG00000027155	ENSG00000187961	0.0565	0.9492	0.0595238
ENSSSCG00000013811	ENSG00000127515	0.1505	0.4058	0.370872	ENSSSCG00000014082	ENSG00000122008	0.09	0.3125	0.288
ENSSSCG00000013811	ENSG00000188269	0.1519	0.4362	0.348235	ENSSSCG00000029148	ENSG00000066827	0.0426	1.3551	0.0314368
ENSSSCG00000013813	ENSG00000185385	0.1519	0.392	0.3875	ENSSSCG00000022735	ENSG00000100652	0.1165	0.4531	0.257118
ENSSSCG00000013813	ENSG00000127515	0.1584	0.3604	0.439512	ENSSSCG00000030300	ENSG00000125148	0.0131	0.5193	0.0252263
ENSSSCG00000013813	ENSG00000188269	0.1606	0.4287	0.374621	ENSSSCG00000030300	ENSG00000125144	0.0274	0.7429	0.0368825
ENSSSCG00000013815	ENSG00000185385	0.1561	0.4977	0.313643	ENSSSCG00000006283	ENSG00000000457	0.0722	0.2711	0.266322
ENSSSCG00000013815	ENSG00000127515	0.1632	0.4274	0.381844	ENSSSCG00000009014	ENSG00000109670	0.083	0.5415	0.153278
ENSSSCG00000013815	ENSG00000188269	0.1755	0.4464	0.393145	ENSSSCG00000023046	ENSG00000113638	0.0443	0.3042	0.145628
ENSSSCG00000013819	ENSG00000185385	0.1726	0.5374	0.321176	ENSSSCG00000020746	ENSG00000146054	0.1906	1.1779	0.161813
ENSSSCG00000013819	ENSG00000127515	0.1683	0.4592	0.366507	ENSSSCG00000027252	ENSG00000103145	0.072	0.3495	0.206009
ENSSSCG00000013819	ENSG00000188269	0.1884	0.5268	0.357631	ENSSSCG00000025372	ENSG00000059691	0.1707	0.3195	0.534272
ENSSSCG00000013821	ENSG00000185385	0.1918	0.5587	0.343297	ENSSSCG00000030000	ENSG00000187583	0.1571	0.7657	0.205172
ENSSSCG00000013821	ENSG00000127515	0.1963	0.4638	0.423243	ENSSSCG00000002312	ENSG00000100650	0.0119	0.2547	0.0467216
ENSSSCG00000013821	ENSG00000188269	0.1976	0.5535	0.357001	ENSSSCG00000029432	ENSG00000059691	0.1299	1.2163	0.106799
ENSSSCG00000013822	ENSG00000185385	0.1949	0.5395	0.36126	ENSSSCG00000009015	ENSG00000059691	0.0822	0.5515	0.149048
ENSSSCG00000013822	ENSG00000127515	0.1962	0.513	0.382456	ENSSSCG00000025596	ENSG00000187642	0.4379	0.6304	0.694638
ENSSSCG00000013822	ENSG00000188269	0.1974	0.5116	0.385848	ENSSSCG00000027958	ENSG00000146109	0.0676	0.6906	0.0978859
ENSSSCG00000013832	ENSG00000127529	0.1266	0.3869	0.327216	ENSSSCG00000026200	ENSG00000163421	0.0539	0.3889	0.138596
ENSSSCG00000013842	ENSG00000186529	0.1354	0.5425	0.249585	ENSSSCG00000027982	ENSG00000187608	0.2287	1.0714	0.213459
ENSSSCG00000014081	ENSG00000113163	0.0131	0.2189	0.0598447	ENSSSCG00000027663	ENSG00000087095	0.0136	0.1042	0.130518
ENSSSCG00000014143	ENSG00000212907	0.1761	5.113	0.0344416	ENSSSCG00000022830	ENSG00000144445	0.0654	0.2307	0.283485
ENSSSCG00000014223	ENSG00000145781	0.0374	0.2577	0.14513	ENSSSCG00000022033	ENSG00000076351	0.083	0.5476	0.15157
ENSSSCG00000014318	ENSG00000069018	0.0338	0.3685	0.0917232	ENSSSCG00000023032	ENSG00000171951	0.056	0.3116	0.179718
ENSSSCG00000014319	ENSG00000113658	0	0.1772	0	ENSSSCG00000016862	ENSG00000182836	0.0051	0.2748	0.018559
ENSSSCG00000014378	ENSG00000081818	0.135	0.4808	0.280782	ENSSSCG00000009449	ENSG00000083544	0.0389	0.2609	0.149099
ENSSSCG00000014380	ENSG00000113209	0.1394	0.5081	0.274355	ENSSSCG00000025053	ENSG00000163602	0	0.1655	0
ENSSSCG00000014457	ENSG00000198877	0.1224	0.4841	0.25284	ENSSSCG00000027173	ENSG00000188157	0.1529	0.9118	0.16769
ENSSSCG00000014458	ENSG00000186119	0.1034	0.6099	0.169536	ENSSSCG00000026239	ENSG00000069329	0.0014	0.2377	0.00588978
ENSSSCG00000014475	ENSG00000181689	0.1526	0.4992	0.305689	ENSSSCG00000016863	ENSG00000083720	0.0548	0.3126	0.175304
ENSSSCG00000014476	ENSG00000181689	0.1123	0.4512	0.248892	ENSSSCG00000025510	ENSG00000007216	0.1296	0.6507	0.19917
ENSSSCG00000014482	ENSG00000174942	0.0593	0.4835	0.122647	ENSSSCG00000020752	ENSG00000176994	0.0776	0.694	0.111816
ENSSSCG00000014490	ENSG00000174937	0.0588	0.4095	0.14359	ENSSSCG00000025417	ENSG00000125124	0.0403	0.2641	0.152594
ENSSSCG00000014493	ENSG00000174914	0.1142	0.4166	0.274124	ENSSSCG00000029194	ENSG00000109101	0.0499	0.3799	0.13135
ENSSSCG00000014501	ENSG00000172459	0.0425	0.2943	0.14441	ENSSSCG00000002290	ENSG00000100558	0.0242	0.3794	0.0637849
ENSSSCG00000014505	ENSG00000176567	0.1344	0.6517	0.20623	ENSSSCG00000028236	ENSG00000164142	0.4573	1.4712	0.310835
ENSSSCG00000014554	ENSG00000188076	0.0971	0.3843	0.252667	ENSSSCG00000022209	ENSG00000147166	0.04	0.1499	0.266845
ENSSSCG00000014555	ENSG00000177947	0.0455	0.5478	0.0830595	ENSSSCG00000029609	ENSG00000157800	0.0613	0.6009	0.102014
ENSSSCG00000014556	ENSG00000177951	0.0366	0.671	0.0545455	ENSSSCG00000028493	ENSG00000176248	0.0438	0.7612	0.0575407
ENSSSCG00000014557	ENSG00000177963	0.0543	0.5254	0.10335	ENSSSCG00000009523	ENSG00000134864	0.1375	1.435	0.0958188
ENSSSCG00000014592	ENSG00000183303	0.1637	0.4079	0.401324	ENSSSCG00000027650	ENSG00000134153	0.0201	0.2755	0.0729583
ENSSSCG00000014606	ENSG00000170790	0.0655	0.4907	0.133483	ENSSSCG00000021547	ENSG00000187713	0.09	0.9637	0.0933901
ENSSSCG00000014606	ENSG00000166363	0.0727	0.5076	0.143223	ENSSSCG00000017833	ENSG00000127804	0.0911	0.3899	0.23365
ENSSSCG00000014673	ENSG00000187747	0.1	0.7559	0.132293	ENSSSCG00000029195	ENSG00000151461	0	0.2589	0
ENSSSCG00000014740	ENSG00000176787	0.1128	0.6325	0.17834	ENSSSCG00000005404	ENSG00000136824	0.0487	0.3253	0.149708
ENSSSCG00000014745	ENSG00000205495	0.0886	0.5508	0.160857	ENSSSCG00000030092	ENSG00000079819	0.046	0.3639	0.126408
ENSSSCG00000014746	ENSG00000205497	0.0988	0.4644	0.212748	ENSSSCG00000010164	ENSG00000143674	0.1048	0.5589	0.187511
ENSSSCG00000014746	ENSG00000205496	0.1092	0.4607	0.237031	ENSSSCG00000011117	ENSG00000151461	0.0009	0.3479	0.00258695
ENSSSCG00000014748	ENSG00000176798	0.0863	0.4555	0.189462	ENSSSCG00000016864	ENSG00000205765	0.0323	0.2568	0.125779
ENSSSCG00000014820	ENSG00000137478	0.0339	0.301	0.112625	ENSSSCG00000010990	ENSG00000165271	0.0559	0.3742	0.149385
ENSSSCG00000014838	ENSG00000165434	0.0261	0.3143	0.0830417	ENSSSCG00000017829	ENSG00000141258	0.094	0.6313	0.148899
ENSSSCG00000014927	ENSG00000086991	0.0311	0.2622	0.118612	ENSSSCG00000016865	ENSG00000151876	0.0493	0.3179	0.15508
ENSSSCG00000014970	ENSG00000087053	0.0068	0.2402	0.0283097	ENSSSCG00000016090	ENSG00000196141	0.0999	0.3904	0.255891
ENSSSCG00000014975	ENSG00000149972	0.0271	0.2682	0.101044	ENSSSCG00000026431	ENSG00000162551	0.1421	0.8291	0.171391
ENSSSCG00000015036	ENSG00000150764	0.0278	0.257	0.108171	ENSSSCG00000026352	ENSG00000109103	0.0284	0.3277	0.0866646
ENSSSCG00000015159	ENSG00000196248	0.1157	0.4548	0.254398	ENSSSCG00000003792	ENSG00000066557	0.0442	0.3172	0.139344
ENSSSCG00000015162	ENSG00000196248	0.1077	0.4637	0.232262	ENSSSCG00000010926	ENSG00000143858	0.0079	1.2062	0.00654949
ENSSSCG00000015350	ENSG00000005108	0.0302	0.3546	0.0851664	ENSSSCG00000023383	ENSG00000087111	0.035	0.4007	0.0873471
ENSSSCG00000015379	ENSG00000105877	0.0663	0.368	0.180163	ENSSSCG00000009524	ENSG00000125247	0.0425	0.5175	0.0821256
ENSSSCG00000015568	ENSG00000121481	0.0027	0.1796	0.0150334	ENSSSCG00000029772	ENSG00000184557	0.0103	0.4285	0.0240373
ENSSSCG00000015569	ENSG00000116668	0.1161	0.3656	0.31756	ENSSSCG00000029643	ENSG00000213782	0.0812	0.4205	0.193103
ENSSSCG00000015598	ENSG00000065600	0.0884	0.6529	0.135396	ENSSSCG00000011518	ENSG00000144736	0.1128	0.3021	0.373386
ENSSSCG00000015599	ENSG00000066027	0.0037	0.1635	0.02263	ENSSSCG00000020717	ENSG00000164142	0.0178	0.4917	0.0362009
ENSSSCG00000015599	ENSG00000270045	0.0073	0.1849	0.0394808	ENSSSCG00000030553	ENSG00000178585	0.1805	1.5588	0.115794
ENSSSCG00000015607	ENSG00000054392	0.1222	0.6737	0.181386	ENSSSCG00000010094	ENSG00000099940	0.0811	0.9858	0.0822682
ENSSSCG00000015610	ENSG00000143469	0.0296	0.215	0.137674	ENSSSCG00000009017	ENSG00000116176	0.6809	54.6602	0.012457
ENSSSCG00000015671	ENSG00000075884	0.0206	0.1911	0.107797	ENSSSCG00000022029	ENSG00000076864	0.0471	0.4619	0.10197
ENSSSCG00000015697	ENSG00000082258	0.0229	0.1574	0.145489	ENSSSCG00000016866	ENSG00000112964	0.0866	0.2142	0.404295
ENSSSCG00000015757	ENSG00000196946	0.2794	0.7736	0.361169	ENSSSCG00000021831	ENSG00000052126	0.0077	0.2164	0.0355823
ENSSSCG00000015757	ENSG00000215343	0.2815	0.7568	0.371961	ENSSSCG00000027195	ENSG00000116580	0.093	0.3543	0.262489
ENSSSCG00000015757	ENSG00000215356	0.2813	0.7695	0.365562	ENSSSCG00000029818	ENSG00000132718	0.0238	0.213	0.111737
ENSSSCG00000015757	ENSG00000215372	0.3077	0.775	0.397032	ENSSSCG00000021792	ENSG00000052126	0.0445	0.3208	0.138716
ENSSSCG00000015757	ENSG00000219492	0.3327	0.917	0.362814	ENSSSCG00000013146	ENSG00000166801	0.361	0.4515	0.799557
ENSSSCG00000016073	ENSG00000197121	0.0581	0.231	0.251515	ENSSSCG00000001164	ENSG00000096654	0.0322	0.3693	0.087192
ENSSSCG00000016160	ENSG00000178568	0.0066	0.3105	0.021256	ENSSSCG00000012733	ENSG00000156009	0.3526	1.0479	0.336482
ENSSSCG00000016223	ENSG00000123983	0.0235	0.3132	0.0750319	ENSSSCG00000012733	ENSG00000185247	0.4279	1.0844	0.394596
ENSSSCG00000016239	ENSG00000144460	0.0648	0.6395	0.101329	ENSSSCG00000012733	ENSG00000166008	0.4185	1.3206	0.316901
ENSSSCG00000016385	ENSG00000156345	0.0452	0.4669	0.0968087	ENSSSCG00000012733	ENSG00000123584	0.4185	1.3206	0.316901
ENSSSCG00000016388	ENSG00000184761	0.4132	1.727	0.239259	ENSSSCG00000012733	ENSG00000147381	0.4017	0.959	0.418874
ENSSSCG00000016388	ENSG00000183292	0.4182	1.1375	0.367648	ENSSSCG00000012733	ENSG00000198681	0.4025	1.0974	0.366776
ENSSSCG00000016397	ENSG00000183091	0.0367	0.3736	0.0982334	ENSSSCG00000012733	ENSG00000183305	0.4548	1.0783	0.421775
ENSSSCG00000016475	ENSG00000211772	0.1096	0.7055	0.155351	ENSSSCG00000012733	ENSG00000184750	0.4548	1.0783	0.421775
ENSSSCG00000016476	ENSG00000183938	0.2133	0.3786	0.563391	ENSSSCG00000012733	ENSG00000213401	0.4268	1.1332	0.376633
ENSSSCG00000016478	ENSG00000010438	0.1333	0.6756	0.197306	ENSSSCG00000012733	ENSG00000197172	0.4352	1.1433	0.380652
ENSSSCG00000016478	ENSG00000204983	0.1209	0.643	0.188025	ENSSSCG00000012733	ENSG00000221867	0.4351	1.1736	0.37074
ENSSSCG00000016479	ENSG00000211746	0.1705	0.3076	0.554291	ENSSSCG00000025740	ENSG00000163374	0.2927	0.6654	0.439886
ENSSSCG00000016480	ENSG00000211747	0.2169	0.5258	0.412514	ENSSSCG00000015048	ENSG00000149295	0.0127	0.4637	0.0273884
ENSSSCG00000016480	ENSG00000205274	0.2683	0.5581	0.480738	ENSSSCG00000023315	ENSG00000131652	0.0131	0.5179	0.0252945
ENSSSCG00000016521	ENSG00000157680	0.012	0.2815	0.0426288	ENSSSCG00000025281	ENSG00000170540	0.0122	0.186	0.0655914
ENSSSCG00000016611	ENSG00000081803	0.012	0.2652	0.0452489	ENSSSCG00000010095	ENSG00000099942	0.0201	0.3911	0.0513935
ENSSSCG00000016719	ENSG00000196335	0.0851	0.2929	0.290543	ENSSSCG00000029027	ENSG00000155506	0.0434	0.2699	0.1608
ENSSSCG00000016740	ENSG00000122515	0.0674	0.4461	0.151087	ENSSSCG00000016403	ENSG00000106018	0.0602	0.5865	0.102643
ENSSSCG00000016743	ENSG00000105953	0.0117	0.7183	0.0162885	ENSSSCG00000026803	ENSG00000074966	0.0512	0.3832	0.133612
ENSSSCG00000016769	ENSG00000065883	0.0294	0.3942	0.0745814	ENSSSCG00000021560	ENSG00000103275	0	0.5264	0
ENSSSCG00000016793	ENSG00000173545	0.0988	0.5318	0.185784	ENSSSCG00000024931	ENSG00000198585	0.4121	49.779	0.00827859
ENSSSCG00000016799	ENSG00000154162	0.0121	0.3372	0.0358837	ENSSSCG00000021423	ENSG00000010539	0.1022	0.2391	0.427436
ENSSSCG00000016802	ENSG00000040731	0.0075	0.388	0.0193299	ENSSSCG00000027648	ENSG00000104447	0.0455	0.2442	0.186323
ENSSSCG00000016816	ENSG00000151388	0.1547	0.5896	0.262381	ENSSSCG00000020933	ENSG00000187815	0.1077	0.3994	0.269654
ENSSSCG00000016963	ENSG00000183323	0.1447	0.3438	0.420884	ENSSSCG00000025634	ENSG00000196865	0.0988	0.2843	0.34752
ENSSSCG00000016970	ENSG00000172062	0.051	0.3338	0.152786	ENSSSCG00000027801	ENSG00000109072	0.1464	0.4027	0.363546
ENSSSCG00000016970	ENSG00000205571	0.051	0.3422	0.149036	ENSSSCG00000012734	ENSG00000171129	0.6357	3.9827	0.159615
ENSSSCG00000017073	ENSG00000055147	0.0708	0.2545	0.278193	ENSSSCG00000012734	ENSG00000171116	0.6357	3.9827	0.159615
ENSSSCG00000017112	ENSG00000113430	0.0493	0.7712	0.0639263	ENSSSCG00000021618	ENSG00000198924	0.1806	0.3711	0.486661
ENSSSCG00000017114	ENSG00000145494	0.1125	0.8726	0.128925	ENSSSCG00000002904	ENSG00000249115	0.0971	0.403	0.240943
ENSSSCG00000017116	ENSG00000153395	0.0847	1.0255	0.0825939	ENSSSCG00000016407	ENSG00000126870	0.2448	1.0792	0.226835
ENSSSCG00000017117	ENSG00000164363	0.1398	0.8612	0.162332	ENSSSCG00000016406	ENSG00000117868	0.0412	0.5416	0.0760709
ENSSSCG00000017118	ENSG00000164362	0.1572	1.1372	0.138234	ENSSSCG00000010643	ENSG00000148735	0.2462	0.4114	0.598444
ENSSSCG00000017119	ENSG00000049656	0.0362	1.4758	0.0245291	ENSSSCG00000030252	ENSG00000085415	0.0274	0.5641	0.0485729
ENSSSCG00000017120	ENSG00000174358	0.0632	1.1667	0.0541699	ENSSSCG00000030004	ENSG00000164002	0.1038	0.307	0.338111
ENSSSCG00000017121	ENSG00000142319	0.0857	1.5406	0.0556277	ENSSSCG00000009341	ENSG00000244754	0.2439	0.3293	0.740662
ENSSSCG00000017266	ENSG00000154240	0.0447	0.2677	0.166978	ENSSSCG00000027924	ENSG00000124613	0.0921	0.2629	0.350323
ENSSSCG00000017267	ENSG00000091583	0.0967	0.4867	0.198685	ENSSSCG00000003979	ENSG00000117010	0.1166	0.3947	0.295414
ENSSSCG00000017272	ENSG00000198265	0.0215	0.1964	0.10947	ENSSSCG00000016091	ENSG00000155729	0.0929	0.3918	0.237111
ENSSSCG00000017274	ENSG00000154217	0.0056	0.2736	0.0204678	ENSSSCG00000026856	ENSG00000100299	0.0592	0.5696	0.103933
ENSSSCG00000017298	ENSG00000170921	0.0078	0.2788	0.027977	ENSSSCG00000016156	ENSG00000115361	0.0504	0.3553	0.141852
ENSSSCG00000017328	ENSG00000159314	0.054	0.5789	0.0932804	ENSSSCG00000011408	ENSG00000004838	0.048	0.4592	0.10453
ENSSSCG00000017504	ENSG00000167258	0.0257	0.19	0.135263	ENSSSCG00000026165	ENSG00000143537	0.1511	0.5337	0.283118
ENSSSCG00000017505	ENSG00000125686	0.0118	0.1652	0.0714286	ENSSSCG00000016589	ENSG00000128594	0.0075	0.2888	0.0259695
ENSSSCG00000017506	ENSG00000108306	0	0.1446	0	ENSSSCG00000016590	ENSG00000197157	0.0046	0.3706	0.0124123
ENSSSCG00000017513	ENSG00000141279	0.0068	0.1572	0.043257	ENSSSCG00000023535	ENSG00000158553	0.2176	0.2971	0.732413
ENSSSCG00000017513	ENSG00000174093	0.0136	0.1393	0.097631	ENSSSCG00000026664	ENSG00000123243	0.2664	1.5957	0.166949
ENSSSCG00000017529	ENSG00000108468	0	0.1665	0	ENSSSCG00000009018	ENSG00000109686	0.0919	0.3033	0.303
ENSSSCG00000017645	ENSG00000121101	0.1714	0.3664	0.467795	ENSSSCG00000025410	ENSG00000112812	0.1092	0.3902	0.279856
ENSSSCG00000017735	ENSG00000126858	0.0254	0.3104	0.0818299	ENSSSCG00000012735	ENSG00000156009	0.4536	1.128	0.402128
ENSSSCG00000017744	ENSG00000178691	0.0037	0.1225	0.0302041	ENSSSCG00000012735	ENSG00000185247	0.477	1.0175	0.468796
ENSSSCG00000017838	ENSG00000184166	0.0746	0.4617	0.161577	ENSSSCG00000012735	ENSG00000166008	0.4914	1.214	0.404778
ENSSSCG00000017838	ENSG00000262628	0.0968	0.4027	0.240377	ENSSSCG00000012735	ENSG00000123584	0.4914	1.214	0.404778
ENSSSCG00000017839	ENSG00000184166	0.0836	0.424	0.19717	ENSSSCG00000012735	ENSG00000147381	0.4493	1.0537	0.426402
ENSSSCG00000017839	ENSG00000262628	0.0914	0.3724	0.245435	ENSSSCG00000012735	ENSG00000198681	0.4652	1.1657	0.399074
ENSSSCG00000017843	ENSG00000172146	0.1061	0.4614	0.229952	ENSSSCG00000012735	ENSG00000183305	0.5422	1.3125	0.413105
ENSSSCG00000017843	ENSG00000172150	0.2337	0.5066	0.461311	ENSSSCG00000012735	ENSG00000184750	0.5422	1.3125	0.413105
ENSSSCG00000017895	ENSG00000029725	0.0315	0.2115	0.148936	ENSSSCG00000012735	ENSG00000213401	0.4982	1.2834	0.388188
ENSSSCG00000020648	ENSG00000059758	0.0485	0.2598	0.186682	ENSSSCG00000012735	ENSG00000197172	0.5213	1.4034	0.371455
ENSSSCG00000020660	ENSG00000206536	0.1698	0.4744	0.357926	ENSSSCG00000012735	ENSG00000221867	0.5269	1.4332	0.367639
ENSSSCG00000020762	ENSG00000168787	0.105	0.3988	0.26329	ENSSSCG00000021269	ENSG00000251322	0.249	0.9608	0.259159
ENSSSCG00000020766	ENSG00000197938	0.1455	0.5928	0.245445	ENSSSCG00000027694	ENSG00000243364	0.2519	0.9419	0.267438
ENSSSCG00000020766	ENSG00000231192	0.1606	0.5211	0.308194	ENSSSCG00000012736	ENSG00000156009	0.3784	1.0151	0.372771
ENSSSCG00000020766	ENSG00000236032	0.1695	0.5658	0.299576	ENSSSCG00000012736	ENSG00000185247	0.4112	0.998	0.412024
ENSSSCG00000020766	ENSG00000233412	0.1839	0.522	0.352299	ENSSSCG00000012736	ENSG00000166008	0.4174	1.0766	0.387702
ENSSSCG00000020766	ENSG00000230301	0.1743	0.5283	0.329926	ENSSSCG00000012736	ENSG00000123584	0.4174	1.0766	0.387702
ENSSSCG00000020790	ENSG00000172428	0.0168	0.3216	0.0522388	ENSSSCG00000012736	ENSG00000147381	0.4062	0.917	0.442966
ENSSSCG00000020846	ENSG00000168077	0.0407	0.4437	0.0917286	ENSSSCG00000012736	ENSG00000198681	0.4236	0.9815	0.431584
ENSSSCG00000020917	ENSG00000244623	0.1044	0.5176	0.2017	ENSSSCG00000012736	ENSG00000183305	0.501	1.1203	0.447202
ENSSSCG00000020945	ENSG00000183172	0.0744	0.3903	0.190623	ENSSSCG00000012736	ENSG00000184750	0.501	1.1203	0.447202
ENSSSCG00000020950	ENSG00000197938	0.1526	0.6026	0.253236	ENSSSCG00000012736	ENSG00000213401	0.457	0.9737	0.469344
ENSSSCG00000020950	ENSG00000231192	0.1615	0.4948	0.326395	ENSSSCG00000012736	ENSG00000197172	0.4667	1.1914	0.391724
ENSSSCG00000020950	ENSG00000236032	0.1581	0.6093	0.259478	ENSSSCG00000012736	ENSG00000221867	0.4688	1.251	0.37474
ENSSSCG00000020950	ENSG00000233412	0.1697	0.534	0.31779	ENSSSCG00000016591	ENSG00000106331	0.138	0.3131	0.440754
ENSSSCG00000020950	ENSG00000230301	0.1664	0.5933	0.280465	ENSSSCG00000020930	ENSG00000115504	0.0321	0.269	0.119331
ENSSSCG00000020974	ENSG00000149133	0.1206	0.3883	0.310585	ENSSSCG00000012739	ENSG00000155984	0.0085	0.594	0.0143098
ENSSSCG00000021014	ENSG00000127529	0.1397	0.4732	0.295224	ENSSSCG00000024458	ENSG00000160209	0.1033	1.6151	0.0639589
ENSSSCG00000021052	ENSG00000167822	0.1078	0.5001	0.215557	ENSSSCG00000013147	ENSG00000189057	0.333	0.4412	0.75476
ENSSSCG00000021052	ENSG00000172487	0.096	0.5432	0.17673	ENSSSCG00000027825	ENSG00000146263	0.0656	0.2989	0.219471
ENSSSCG00000021066	ENSG00000204703	0.0864	0.3198	0.270169	ENSSSCG00000009019	ENSG00000145425	0	0.253	0
ENSSSCG00000021107	ENSG00000176555	0.0552	0.6326	0.0872589	ENSSSCG00000010096	ENSG00000183773	0.0187	0.6379	0.0293149
ENSSSCG00000021119	ENSG00000184983	0.0617	0.3243	0.190256	ENSSSCG00000008820	ENSG00000135605	0.018	0.3632	0.0495595
ENSSSCG00000021192	ENSG00000237521	0.1631	0.3761	0.433661	ENSSSCG00000028121	ENSG00000255346	0.2343	0.9704	0.241447
ENSSSCG00000021202	ENSG00000211803	0.1406	0.3538	0.3974	ENSSSCG00000027783	ENSG00000166840	0.4309	0.523	0.823901
ENSSSCG00000021251	ENSG00000113504	0.1727	1.5398	0.112157	ENSSSCG00000016405	ENSG00000146918	0.1106	0.6966	0.158771
ENSSSCG00000021301	ENSG00000125257	0.1685	0.4206	0.400618	ENSSSCG00000022367	ENSG00000120860	0.2319	0.311	0.745659
ENSSSCG00000021414	ENSG00000255622	0.1219	0.5937	0.205323	ENSSSCG00000006284	ENSG00000000460	0.0811	0.2698	0.300593
ENSSSCG00000021447	ENSG00000102452	0.1155	0.6388	0.180808	ENSSSCG00000025769	ENSG00000155093	0.1805	0.8545	0.211235
ENSSSCG00000021488	ENSG00000206536	0.1209	0.4073	0.296833	ENSSSCG00000020895	ENSG00000162069	0.115	0.9694	0.11863
ENSSSCG00000021543	ENSG00000211804	0.2972	0.5663	0.52481	ENSSSCG00000016867	ENSG00000198865	0.0636	0.2284	0.278459
ENSSSCG00000021551	ENSG00000152910	0.0408	0.3535	0.115417	ENSSSCG00000014083	ENSG00000189045	0.1619	0.4509	0.35906
ENSSSCG00000021605	ENSG00000181693	0.1258	0.5138	0.244842	ENSSSCG00000020884	ENSG00000188888	0.3236	0.5916	0.546991
ENSSSCG00000021605	ENSG00000181761	0.1413	0.48	0.294375	ENSSSCG00000021827	ENSG00000128789	0.0762	0.3653	0.208596
ENSSSCG00000021605	ENSG00000181767	0.1554	0.4744	0.327572	ENSSSCG00000021208	ENSG00000250722	0.2099	0.5091	0.412296
ENSSSCG00000021608	ENSG00000137821	0.063	0.2234	0.282005	ENSSSCG00000029671	ENSG00000128789	0.051	0.3462	0.147314
ENSSSCG00000021666	ENSG00000211805	0.2001	0.5233	0.382381	ENSSSCG00000028408	ENSG00000075188	0.0596	0.3652	0.163198
ENSSSCG00000021769	ENSG00000131061	0.0769	0.3946	0.194881	ENSSSCG00000023719	ENSG00000109083	0.0148	0.1719	0.0860966
ENSSSCG00000021797	ENSG00000176495	0.1275	0.577	0.220971	ENSSSCG00000024966	ENSG00000214414	0.3249	0.5294	0.613714
ENSSSCG00000021799	ENSG00000175787	0.1189	0.5351	0.222201	ENSSSCG00000021171	ENSG00000254647	0.072	2.2686	0.0317376
ENSSSCG00000021872	ENSG00000236981	0.0879	0.4892	0.179681	ENSSSCG00000027007	ENSG00000101624	0.0141	0.3258	0.0432781
ENSSSCG00000021872	ENSG00000254737	0.0964	0.4663	0.206734	ENSSSCG00000017822	ENSG00000132383	0.0555	0.4819	0.115169
ENSSSCG00000021872	ENSG00000182634	0.11	0.5424	0.202802	ENSSSCG00000026809	ENSG00000114126	0.0122	0.222	0.054955
ENSSSCG00000021872	ENSG00000234560	0.1114	0.5129	0.217196	ENSSSCG00000024922	ENSG00000177721	0.5826	3.4593	0.168416
ENSSSCG00000021877	ENSG00000164047	0.2713	0.7437	0.364798	ENSSSCG00000016868	ENSG00000177721	0.4211	0.6052	0.695803
ENSSSCG00000021895	ENSG00000176495	0.1273	0.5497	0.231581	ENSSSCG00000027235	ENSG00000182220	0.0067	0.3346	0.0200239
ENSSSCG00000021988	ENSG00000104723	0.0257	0.2414	0.106462	ENSSSCG00000012740	ENSG00000156009	0.4455	1.168	0.381421
ENSSSCG00000022028	ENSG00000156011	0.0184	0.4357	0.0422309	ENSSSCG00000012740	ENSG00000185247	0.4517	1.1628	0.388459
ENSSSCG00000022143	ENSG00000115138	0.2132	1.5205	0.140217	ENSSSCG00000012740	ENSG00000166008	0.4692	1.5595	0.300866
ENSSSCG00000022188	ENSG00000206536	0.1595	0.4377	0.364405	ENSSSCG00000012740	ENSG00000123584	0.4692	1.5595	0.300866
ENSSSCG00000022218	ENSG00000081842	0.1162	0.4967	0.233944	ENSSSCG00000012740	ENSG00000147381	0.4481	1.0582	0.423455
ENSSSCG00000022218	ENSG00000204962	0.1459	0.5184	0.281443	ENSSSCG00000012740	ENSG00000198681	0.4529	1.0984	0.412327
ENSSSCG00000022252	ENSG00000171496	0.1169	0.3174	0.368305	ENSSSCG00000012740	ENSG00000183305	0.5503	1.4606	0.376763
ENSSSCG00000022276	ENSG00000171944	0.1071	0.5915	0.181065	ENSSSCG00000012740	ENSG00000184750	0.5503	1.4606	0.376763
ENSSSCG00000022399	ENSG00000204704	0.0712	0.2942	0.242012	ENSSSCG00000012740	ENSG00000213401	0.5013	1.25	0.40104
ENSSSCG00000022549	ENSG00000125257	0.1582	0.5158	0.306708	ENSSSCG00000012740	ENSG00000197172	0.518	1.4036	0.369051
ENSSSCG00000022562	ENSG00000152953	0.0073	7.2756	0.00100335	ENSSSCG00000012740	ENSG00000221867	0.5175	1.4268	0.3627
ENSSSCG00000022577	ENSG00000223443	0.3617	0.8554	0.422843	ENSSSCG00000016869	ENSG00000166037	0.0597	0.2922	0.204312
ENSSSCG00000022577	ENSG00000231051	0.3724	0.9065	0.410811	ENSSSCG00000011409	ENSG00000114388	0.0071	0.3526	0.0201361
ENSSSCG00000022577	ENSG00000232264	0.3724	0.9065	0.410811	ENSSSCG00000027973	ENSG00000103051	0.01	0.3204	0.031211
ENSSSCG00000022577	ENSG00000228856	0.3724	0.9065	0.410811	ENSSSCG00000016592	ENSG00000106328	0.0897	0.4644	0.193152
ENSSSCG00000022577	ENSG00000231637	0.3724	0.9065	0.410811	ENSSSCG00000016092	ENSG00000163535	0.1932	0.2781	0.694714
ENSSSCG00000022577	ENSG00000230430	0.3724	0.9065	0.410811	ENSSSCG00000009021	ENSG00000198589	0.0416	0.2647	0.157159
ENSSSCG00000022577	ENSG00000229579	0.3724	0.9065	0.410811	ENSSSCG00000028269	ENSG00000104356	0.1917	0.4816	0.398048
ENSSSCG00000022577	ENSG00000235780	0.3724	0.9065	0.410811	ENSSSCG00000000025	ENSG00000138964	0.0996	0.7541	0.132078
ENSSSCG00000022577	ENSG00000227140	0.3742	0.9054	0.413298	ENSSSCG00000009022	ENSG00000181541	0.0011	0.4697	0.00234192
ENSSSCG00000022577	ENSG00000233136	0.3702	0.9084	0.40753	ENSSSCG00000025425	ENSG00000157353	0.077	0.4571	0.168453
ENSSSCG00000022577	ENSG00000248933	0.369	0.9185	0.401742	ENSSSCG00000024434	ENSG00000006125	0.0005	0.2316	0.00215889
ENSSSCG00000022577	ENSG00000250745	0.3692	0.9151	0.403453	ENSSSCG00000022488	ENSG00000135549	0.1662	0.3817	0.43542
ENSSSCG00000022577	ENSG00000248920	0.3724	0.923	0.403467	ENSSSCG00000024680	ENSG00000172262	0.0885	0.3894	0.227273
ENSSSCG00000022577	ENSG00000250844	0.3717	0.9179	0.404946	ENSSSCG00000016871	ENSG00000151882	0.0862	0.3226	0.267204
ENSSSCG00000022577	ENSG00000250913	0.4261	1.281	0.332631	ENSSSCG00000003793	ENSG00000033122	0.0204	0.1972	0.103448
ENSSSCG00000022577	ENSG00000249104	0.3704	0.9261	0.399957	ENSSSCG00000008029	ENSG00000007516	0.0622	0.8952	0.0694817
ENSSSCG00000022577	ENSG00000227551	0.3742	0.9145	0.409185	ENSSSCG00000030459	ENSG00000101773	0.1605	0.3608	0.444845
ENSSSCG00000022577	ENSG00000249811	0.3742	0.9143	0.409275	ENSSSCG00000024171	ENSG00000213977	0.0466	0.4795	0.0971846
ENSSSCG00000022577	ENSG00000223569	0.3713	0.9111	0.407529	ENSSSCG00000016593	ENSG00000004059	0	0.2505	0
ENSSSCG00000022577	ENSG00000232399	0.3719	0.922	0.403362	ENSSSCG00000023735	ENSG00000172594	0.0586	0.275	0.213091
ENSSSCG00000022577	ENSG00000231396	0.3802	0.9297	0.408949	ENSSSCG00000009023	ENSG00000170390	0.0158	0.247	0.0639676
ENSSSCG00000022583	ENSG00000172146	0.0985	0.4866	0.202425	ENSSSCG00000012741	ENSG00000013619	0.2332	1.0664	0.21868
ENSSSCG00000022583	ENSG00000172150	0.2123	0.5973	0.355433	ENSSSCG00000016872	ENSG00000112972	0.0298	0.2911	0.10237
ENSSSCG00000022661	ENSG00000157107	0.044	0.2976	0.147849	ENSSSCG00000025484	ENSG00000102387	0.223	0.3791	0.588235
ENSSSCG00000022746	ENSG00000181752	0.0944	0.3925	0.24051	ENSSSCG00000030151	ENSG00000104324	0.1414	0.4526	0.312417
ENSSSCG00000022825	ENSG00000174914	0.0955	0.4295	0.222352	ENSSSCG00000028133	ENSG00000179950	0.0701	0.7018	0.099886
ENSSSCG00000022836	ENSG00000079785	0.0795	0.4784	0.166179	ENSSSCG00000022823	ENSG00000100297	0.1559	1.173	0.132907
ENSSSCG00000022863	ENSG00000211805	0.1824	0.3667	0.497409	ENSSSCG00000022129	ENSG00000157399	0.1556	1.1221	0.138669
ENSSSCG00000022910	ENSG00000167360	0.1152	0.7049	0.163427	ENSSSCG00000002292	ENSG00000054690	0.0834	0.3971	0.210023
ENSSSCG00000022928	ENSG00000170803	0.1171	0.5256	0.222793	ENSSSCG00000021569	ENSG00000008516	0.0886	0.8039	0.110213
ENSSSCG00000022928	ENSG00000188124	0.1411	0.5567	0.253458	ENSSSCG00000026742	ENSG00000010671	0.0042	0.2416	0.0173841
ENSSSCG00000023022	ENSG00000177096	0.0829	0.4957	0.167238	ENSSSCG00000022272	ENSG00000164830	0.0567	0.2594	0.218581
ENSSSCG00000023024	ENSG00000168787	0.1125	0.3853	0.29198	ENSSSCG00000029136	ENSG00000142273	0.152	0.7282	0.208734
ENSSSCG00000023055	ENSG00000244623	0.0754	0.5558	0.13566	ENSSSCG00000013415	ENSG00000172232	0.1859	0.9179	0.202528
ENSSSCG00000023104	ENSG00000204701	0.0712	0.4381	0.16252	ENSSSCG00000028200	ENSG00000179562	0.0287	0.5755	0.0498697
ENSSSCG00000023169	ENSG00000154975	0.0188	0.2867	0.0655738	ENSSSCG00000021566	ENSG00000136270	0.1458	0.6285	0.231981
ENSSSCG00000023252	ENSG00000211802	0.2407	0.385	0.625195	ENSSSCG00000025179	ENSG00000089818	0.1647	0.4022	0.409498
ENSSSCG00000023346	ENSG00000211799	0.2859	0.39	0.733077	ENSSSCG00000013148	ENSG00000156689	0.2175	0.3542	0.61406
ENSSSCG00000023477	ENSG00000183303	0.1308	0.4219	0.310026	ENSSSCG00000021006	ENSG00000211895	0.2238	0.9488	0.235877
ENSSSCG00000023481	ENSG00000185385	0.133	0.4576	0.290647	ENSSSCG00000021006	ENSG00000211890	0.2242	1.0603	0.21145
ENSSSCG00000023481	ENSG00000127515	0.1468	0.4422	0.331976	ENSSSCG00000016409	ENSG00000009335	0.0826	0.612	0.134967
ENSSSCG00000023481	ENSG00000188269	0.1413	0.4604	0.306907	ENSSSCG00000002822	ENSG00000159461	0.04	0.3996	0.1001
ENSSSCG00000023490	ENSG00000172146	0.0972	0.4683	0.207559	ENSSSCG00000026406	ENSG00000172031	0.0295	0.3527	0.0836405
ENSSSCG00000023490	ENSG00000172150	0.2141	0.5542	0.386323	ENSSSCG00000028251	ENSG00000188807	0.1994	1.0134	0.196763
ENSSSCG00000023541	ENSG00000185385	0.1526	0.4967	0.307228	ENSSSCG00000028785	ENSG00000162039	0.0768	0.421	0.182423
ENSSSCG00000023541	ENSG00000127515	0.1605	0.4628	0.346802	ENSSSCG00000016410	ENSG00000130675	0.025	0.7329	0.0341111
ENSSSCG00000023541	ENSG00000188269	0.1556	0.4778	0.325659	ENSSSCG00000021449	ENSG00000100249	0.1445	0.3222	0.448479
ENSSSCG00000023573	ENSG00000237521	0.142	0.3823	0.371436	ENSSSCG00000002905	ENSG00000126254	0.0106	0.3181	0.0333229
ENSSSCG00000023598	ENSG00000125257	0.1676	0.4825	0.347358	ENSSSCG00000024157	ENSG00000048405	0.007	0.1089	0.0642792
ENSSSCG00000023621	ENSG00000152208	0.0056	0.2934	0.0190866	ENSSSCG00000030292	ENSG00000183579	0.1464	0.4787	0.305828
ENSSSCG00000023624	ENSG00000211789	0.2099	0.4131	0.508109	ENSSSCG00000004924	ENSG00000103710	0.0321	0.562	0.0571174
ENSSSCG00000023624	ENSG00000211794	0.2118	0.5103	0.41505	ENSSSCG00000024987	ENSG00000151623	0.0357	0.3562	0.100225
ENSSSCG00000023624	ENSG00000211785	0.3186	0.462	0.68961	ENSSSCG00000020754	ENSG00000117877	0.205	0.5137	0.399066
ENSSSCG00000023678	ENSG00000244623	0.1096	0.5533	0.198084	ENSSSCG00000027208	ENSG00000183579	0.0098	0.4323	0.0226694
ENSSSCG00000023733	ENSG00000164047	0.3363	0.9847	0.341525	ENSSSCG00000010165	ENSG00000135749	0.0882	0.4519	0.195176
ENSSSCG00000023750	ENSG00000204703	0.0825	0.351	0.235043	ENSSSCG00000027200	ENSG00000213462	0.4566	51.342	0.0088933
ENSSSCG00000023871	ENSG00000177694	0.0759	0.3768	0.201433	ENSSSCG00000001948	ENSG00000174373	0.3903	0.8232	0.474125
ENSSSCG00000023885	ENSG00000206536	0.1391	0.3695	0.376455	ENSSSCG00000014933	ENSG00000077616	0.0769	0.2818	0.272889
ENSSSCG00000023889	ENSG00000170734	0.1287	0.3545	0.363047	ENSSSCG00000002823	ENSG00000087258	0.2482	1.1207	0.221469
ENSSSCG00000023979	ENSG00000167822	0.1217	0.5055	0.240752	ENSSSCG00000022106	ENSG00000171608	0.0952	0.9487	0.100348
ENSSSCG00000023979	ENSG00000172487	0.1064	0.557	0.191023	ENSSSCG00000004923	ENSG00000186198	0.2395	0.4779	0.501151
ENSSSCG00000023988	ENSG00000171496	0.119	0.3415	0.348463	ENSSSCG00000022865	ENSG00000179603	0.0051	0.2891	0.017641
ENSSSCG00000024007	ENSG00000182334	0.1327	0.5104	0.259992	ENSSSCG00000029474	ENSG00000169857	0.1658	0.2666	0.621905
ENSSSCG00000024010	ENSG00000102043	0.0688	0.2498	0.27542	ENSSSCG00000016873	ENSG00000177453	0.02	0.4309	0.0464145
ENSSSCG00000024085	ENSG00000167822	0.1178	0.4844	0.243187	ENSSSCG00000029086	ENSG00000164366	0.0962	1.0548	0.0912021
ENSSSCG00000024085	ENSG00000172487	0.1025	0.5363	0.191124	ENSSSCG00000024410	ENSG00000163605	0.1037	0.3963	0.26167
ENSSSCG00000024094	ENSG00000174914	0.1182	0.5059	0.233643	ENSSSCG00000030549	ENSG00000171603	0.0861	0.7611	0.113126
ENSSSCG00000024129	ENSG00000186377	0.2389	0.5414	0.441263	ENSSSCG00000008821	ENSG00000109171	0.0189	0.1245	0.151807
ENSSSCG00000024173	ENSG00000172146	0.0994	0.4582	0.216936	ENSSSCG00000025390	ENSG00000268964	0.8554	51.3639	0.0166537
ENSSSCG00000024173	ENSG00000172150	0.2158	0.5662	0.381137	ENSSSCG00000025390	ENSG00000269526	0.8577	43.9231	0.0195273
ENSSSCG00000024225	ENSG00000185385	0.1531	0.4788	0.319758	ENSSSCG00000010991	ENSG00000165272	0.0283	0.4482	0.0631415
ENSSSCG00000024225	ENSG00000127515	0.1603	0.4649	0.344805	ENSSSCG00000027146	ENSG00000102393	0.1054	0.325	0.324308
ENSSSCG00000024225	ENSG00000188269	0.1821	0.4757	0.382804	ENSSSCG00000016411	ENSG00000146909	0.1754	1.0707	0.163818
ENSSSCG00000024316	ENSG00000178741	0.0615	0.1669	0.368484	ENSSSCG00000024151	ENSG00000134278	0.0943	0.4598	0.205089
ENSSSCG00000024360	ENSG00000176495	0.1334	0.6533	0.204194	ENSSSCG00000022871	ENSG00000147912	0.0485	0.5745	0.0844212
ENSSSCG00000024366	ENSG00000172146	0.1097	0.5056	0.21697	ENSSSCG00000029606	ENSG00000138356	0.082	0.3562	0.230208
ENSSSCG00000024366	ENSG00000172150	0.2082	0.5637	0.369345	ENSSSCG00000021365	ENSG00000103194	0.0181	0.4968	0.0364332
ENSSSCG00000024389	ENSG00000185187	0.0618	0.6134	0.10075	ENSSSCG00000012742	ENSG00000171100	0.0208	0.5141	0.0404591
ENSSSCG00000024409	ENSG00000149133	0.1207	0.3951	0.305492	ENSSSCG00000011521	ENSG00000121440	0.0295	0.7435	0.0396772
ENSSSCG00000024518	ENSG00000268500	0.3606	0.6114	0.589794	ENSSSCG00000024558	ENSG00000103194	0.1716	0.4692	0.365729
ENSSSCG00000024518	ENSG00000105501	0.3606	0.6114	0.589794	ENSSSCG00000021563	ENSG00000068793	0.0442	0.5575	0.0792825
ENSSSCG00000024518	ENSG00000254415	0.2671	0.4368	0.611493	ENSSSCG00000020782	ENSG00000151881	0.0789	0.2068	0.381528
ENSSSCG00000024520	ENSG00000005471	0.0619	0.3082	0.200844	ENSSSCG00000021264	ENSG00000140832	0.1856	0.5411	0.343005
ENSSSCG00000024535	ENSG00000205327	0.1017	0.3721	0.273314	ENSSSCG00000022637	ENSG00000151881	0.0849	0.2034	0.417404
ENSSSCG00000024537	ENSG00000108242	0.1538	0.4021	0.382492	ENSSSCG00000025955	ENSG00000130511	0.1555	0.7739	0.20093
ENSSSCG00000024537	ENSG00000165841	0.179	0.4306	0.415699	ENSSSCG00000009029	ENSG00000071205	0.1362	0.5492	0.247997
ENSSSCG00000024537	ENSG00000138109	0.17	0.46	0.369565	ENSSSCG00000016597	ENSG00000128513	0.0699	0.3376	0.20705
ENSSSCG00000024537	ENSG00000138115	0.1724	0.5134	0.335801	ENSSSCG00000024795	ENSG00000166866	0.1933	0.749	0.258077
ENSSSCG00000024547	ENSG00000244623	0.0774	0.5226	0.148106	ENSSSCG00000002538	ENSG00000197102	0.1183	1.3115	0.0902021
ENSSSCG00000024557	ENSG00000204701	0.0643	0.3978	0.161639	ENSSSCG00000029659	ENSG00000166866	0.0438	0.6207	0.0705655
ENSSSCG00000024569	ENSG00000185101	0.1013	0.8766	0.11556	ENSSSCG00000000023	ENSG00000138944	0.0248	0.451	0.0549889
ENSSSCG00000024580	ENSG00000122566	0.1675	0.5221	0.32082	ENSSSCG00000029842	ENSG00000166881	0.0947	0.2406	0.393599
ENSSSCG00000024607	ENSG00000167822	0.1217	0.5055	0.240752	ENSSSCG00000021128	ENSG00000126945	0.0033	0.1888	0.0174788
ENSSSCG00000024607	ENSG00000172487	0.1064	0.557	0.191023	ENSSSCG00000027543	ENSG00000011405	0.0609	0.3976	0.153169
ENSSSCG00000024614	ENSG00000205726	0.0631	0.4698	0.134312	ENSSSCG00000014084	ENSG00000152359	0.0901	0.3023	0.298048
ENSSSCG00000024637	ENSG00000152910	0.1597	0.3783	0.422152	ENSSSCG00000016414	ENSG00000105982	0.1635	0.9604	0.170242
ENSSSCG00000024645	ENSG00000181689	0.1224	0.492	0.24878	ENSSSCG00000023965	ENSG00000074266	0	0.0687	0
ENSSSCG00000024728	ENSG00000172464	0.072	0.406	0.17734	ENSSSCG00000022778	ENSG00000176476	0.1025	0.5973	0.171606
ENSSSCG00000024746	ENSG00000168758	0.0399	0.6434	0.0620143	ENSSSCG00000029294	ENSG00000230989	0.0302	0.7179	0.0420671
ENSSSCG00000024778	ENSG00000187048	0.1515	0.5789	0.261703	ENSSSCG00000014916	ENSG00000149196	0.1139	0.2531	0.45002
ENSSSCG00000024778	ENSG00000162365	0.1574	0.6153	0.25581	ENSSSCG00000022378	ENSG00000166886	0.0151	0.3127	0.0482891
ENSSSCG00000024807	ENSG00000211802	0.2297	0.5102	0.450216	ENSSSCG00000016157	ENSG00000168530	0.0203	0.2795	0.0726297
ENSSSCG00000024812	ENSG00000075426	0.0002	0.1916	0.00104384	ENSSSCG00000026336	ENSG00000107201	0.1029	0.4211	0.24436
ENSSSCG00000024815	ENSG00000244623	0.0769	0.5229	0.147064	ENSSSCG00000016874	ENSG00000172239	0.013	0.1775	0.0732394
ENSSSCG00000024819	ENSG00000197938	0.1584	0.7339	0.215833	ENSSSCG00000022163	ENSG00000141404	0.0009	0.9397	0.000957752
ENSSSCG00000024819	ENSG00000231192	0.1606	0.5211	0.308194	ENSSSCG00000029912	ENSG00000119943	0.1353	0.4417	0.306317
ENSSSCG00000024819	ENSG00000236032	0.1655	0.6128	0.270072	ENSSSCG00000025452	ENSG00000196498	0.1255	0.9136	0.137369
ENSSSCG00000024819	ENSG00000233412	0.1735	0.5112	0.339397	ENSSSCG00000029119	ENSG00000101161	0.0834	0.8779	0.0949994
ENSSSCG00000024819	ENSG00000230301	0.1925	0.5875	0.32766	ENSSSCG00000016416	ENSG00000164690	0.0218	0.6915	0.0315257
ENSSSCG00000024873	ENSG00000113211	0.2282	0.7247	0.314889	ENSSSCG00000023754	ENSG00000033122	0.0078	0.2019	0.038633
ENSSSCG00000024887	ENSG00000126070	0.0025	0.2133	0.0117206	ENSSSCG00000022087	ENSG00000165633	0.1461	0.4224	0.345881
ENSSSCG00000024909	ENSG00000205327	0.1042	0.3788	0.275079	ENSSSCG00000010534	ENSG00000107521	0.1946	0.9734	0.199918
ENSSSCG00000024923	ENSG00000244623	0.0933	0.5323	0.175277	ENSSSCG00000008823	ENSG00000145248	0.0678	0.3033	0.223541
ENSSSCG00000025023	ENSG00000142102	0.0884	0.5617	0.157379	ENSSSCG00000022485	ENSG00000166888	0.1146	0.4608	0.248698
ENSSSCG00000025051	ENSG00000244623	0.0998	0.53	0.188302	ENSSSCG00000010097	ENSG00000099949	0.0215	0.6559	0.0327794
ENSSSCG00000025085	ENSG00000172260	0.1461	0.2053	0.711642	ENSSSCG00000026781	ENSG00000176915	0.2021	0.4935	0.409524
ENSSSCG00000025192	ENSG00000163682	0.0004	0.3885	0.0010296	ENSSSCG00000008824	ENSG00000182223	0.1527	0.7399	0.206379
ENSSSCG00000025193	ENSG00000122718	0.0719	0.4931	0.145812	ENSSSCG00000026764	ENSG00000247077	0.12	1.2323	0.0973789
ENSSSCG00000025219	ENSG00000127529	0.1402	0.4693	0.298743	ENSSSCG00000028099	ENSG00000131389	0.0732	0.4184	0.174952
ENSSSCG00000025278	ENSG00000168787	0.1103	0.3848	0.286642	ENSSSCG00000020852	ENSG00000104321	0.1629	0.5539	0.294096
ENSSSCG00000025350	ENSG00000149133	0.1261	0.4999	0.25225	ENSSSCG00000020832	ENSG00000009724	0.109	0.4114	0.264949
ENSSSCG00000025352	ENSG00000074706	0.0863	0.4412	0.195603	ENSSSCG00000028126	ENSG00000154889	0.1488	1.0187	0.146069
ENSSSCG00000025357	ENSG00000118961	0.1255	0.3472	0.361463	ENSSSCG00000008094	ENSG00000125611	0.1078	0.6283	0.171574
ENSSSCG00000025358	ENSG00000168787	0.1135	0.4098	0.276964	ENSSSCG00000000026	ENSG00000130540	0.0028	0.7902	0.00354341
ENSSSCG00000025360	ENSG00000172146	0.0833	0.5389	0.154574	ENSSSCG00000013425	ENSG00000099812	0.2211	0.8029	0.275377
ENSSSCG00000025360	ENSG00000172150	0.1977	0.6198	0.318974	ENSSSCG00000026649	ENSG00000120254	0.0887	0.4924	0.180138
ENSSSCG00000025373	ENSG00000211803	0.1665	0.3283	0.507158	ENSSSCG00000030635	ENSG00000071205	0.0104	0.2623	0.0396493
ENSSSCG00000025555	ENSG00000206536	0.129	0.3999	0.322581	ENSSSCG00000013149	ENSG00000149124	0.1632	0.5212	0.313124
ENSSSCG00000025575	ENSG00000182070	0.1191	0.5015	0.237488	ENSSSCG00000013424	ENSG00000099864	0.1686	1.119	0.15067
ENSSSCG00000025617	ENSG00000172146	0.1116	0.4369	0.255436	ENSSSCG00000016599	ENSG00000170775	0.0613	0.4615	0.132828
ENSSSCG00000025617	ENSG00000172150	0.2312	0.5792	0.399171	ENSSSCG00000025988	ENSG00000132376	0.1108	0.3832	0.289144
ENSSSCG00000025636	ENSG00000176495	0.1138	0.6867	0.16572	ENSSSCG00000009030	ENSG00000164169	0.0464	0.2666	0.174044
ENSSSCG00000025650	ENSG00000172146	0.0988	0.4691	0.210616	ENSSSCG00000029431	ENSG00000121957	0.0281	0.2723	0.103195
ENSSSCG00000025650	ENSG00000172150	0.2026	0.587	0.345145	ENSSSCG00000020792	ENSG00000133083	0.1016	0.4748	0.213985
ENSSSCG00000025824	ENSG00000211803	0.1665	0.3283	0.507158	ENSSSCG00000016600	ENSG00000234224	0.068	0.4824	0.140962
ENSSSCG00000025872	ENSG00000211799	0.2859	0.39	0.733077	ENSSSCG00000003794	ENSG00000116745	0.0109	0.1837	0.0593359
ENSSSCG00000025874	ENSG00000127529	0.1395	0.4667	0.298907	ENSSSCG00000009454	ENSG00000184226	0.008	0.1958	0.040858
ENSSSCG00000025884	ENSG00000181935	0.1366	0.2873	0.475461	ENSSSCG00000016601	ENSG00000106304	0.258	0.4702	0.548703
ENSSSCG00000025885	ENSG00000158764	0.1105	0.4661	0.237074	ENSSSCG00000025559	ENSG00000143995	0.0539	0.2227	0.24203
ENSSSCG00000025885	ENSG00000179914	0.1335	0.5972	0.223543	ENSSSCG00000030185	ENSG00000143995	0.059	0.1126	0.523979
ENSSSCG00000025912	ENSG00000105176	0.0875	0.451	0.194013	ENSSSCG00000028841	ENSG00000063438	0.13	1.4596	0.0890655
ENSSSCG00000025938	ENSG00000136152	0.1275	0.6212	0.205248	ENSSSCG00000022409	ENSG00000013563	0.1603	0.5252	0.305217
ENSSSCG00000025945	ENSG00000185385	0.1701	0.4816	0.353198	ENSSSCG00000030044	ENSG00000164168	0.0145	0.2556	0.0567293
ENSSSCG00000025945	ENSG00000127515	0.1474	0.3939	0.374207	ENSSSCG00000026092	ENSG00000198911	0.0598	0.4804	0.12448
ENSSSCG00000025945	ENSG00000188269	0.192	0.4363	0.440064	ENSSSCG00000009031	ENSG00000151617	0.0155	0.4242	0.0365394
ENSSSCG00000025951	ENSG00000172154	0.0816	0.4524	0.180371	ENSSSCG00000016602	ENSG00000106302	0.0651	0.3335	0.195202
ENSSSCG00000026004	ENSG00000174099	0.1102	0.4828	0.228252	ENSSSCG00000007870	ENSG00000103528	0.0156	0.4539	0.0343688
ENSSSCG00000026008	ENSG00000206536	0.173	0.4833	0.357956	ENSSSCG00000006285	ENSG00000171806	0.0966	0.3109	0.310711
ENSSSCG00000026010	ENSG00000205327	0.1028	0.4063	0.253015	ENSSSCG00000024626	ENSG00000109079	0.0052	0.5258	0.00988969
ENSSSCG00000026041	ENSG00000197442	0.0192	0.3382	0.0567711	ENSSSCG00000022244	ENSG00000149179	0.0584	0.3269	0.178648
ENSSSCG00000026065	ENSG00000172146	0.0758	0.4921	0.154034	ENSSSCG00000024162	ENSG00000141401	0.0583	0.8439	0.069084
ENSSSCG00000026065	ENSG00000172150	0.2001	0.556	0.359892	ENSSSCG00000026916	ENSG00000142541	0.1351	0.6324	0.213631
ENSSSCG00000026077	ENSG00000205629	0.0939	0.5236	0.179335	ENSSSCG00000027606	ENSG00000149182	0.149	0.4933	0.302047
ENSSSCG00000026226	ENSG00000205330	0.1037	0.3264	0.317708	ENSSSCG00000008826	ENSG00000075539	0.0153	0.2744	0.055758
ENSSSCG00000026240	ENSG00000171496	0.119	0.3415	0.348463	ENSSSCG00000010992	ENSG00000165269	0.1804	0.5498	0.328119
ENSSSCG00000026286	ENSG00000125257	0.2004	0.65	0.308308	ENSSSCG00000030953	ENSG00000214414	0.2794	0.4246	0.658031
ENSSSCG00000026299	ENSG00000181935	0.1407	0.3105	0.45314	ENSSSCG00000027819	ENSG00000155090	0.0298	0.2748	0.108443
ENSSSCG00000026313	ENSG00000211801	0.1891	0.612	0.308987	ENSSSCG00000009455	ENSG00000184226	0.0079	0.1921	0.0411244
ENSSSCG00000026359	ENSG00000176495	0.1328	0.6564	0.202316	ENSSSCG00000026377	ENSG00000167077	0.2606	0.7817	0.333376
ENSSSCG00000026411	ENSG00000254834	0.0828	0.4403	0.188054	ENSSSCG00000026356	ENSG00000154511	0.0099	0.3613	0.0274011
ENSSSCG00000026411	ENSG00000255012	0.0852	0.4479	0.190221	ENSSSCG00000009033	ENSG00000137473	0.0482	0.2289	0.210572
ENSSSCG00000026429	ENSG00000142065	0.0207	0.3519	0.0588235	ENSSSCG00000021927	ENSG00000165912	0.057	0.5908	0.0964794
ENSSSCG00000026433	ENSG00000186714	0.145	0.2445	0.593047	ENSSSCG00000024644	ENSG00000176194	0.1237	1.0225	0.120978
ENSSSCG00000026447	ENSG00000188324	0.071	0.3756	0.189031	ENSSSCG00000029641	ENSG00000130182	0.1005	0.6603	0.152204
ENSSSCG00000026471	ENSG00000255408	0.1348	0.5479	0.24603	ENSSSCG00000023103	ENSG00000157214	0.0105	0.2805	0.0374332
ENSSSCG00000026596	ENSG00000006114	0.0504	0.3031	0.166282	ENSSSCG00000009034	ENSG00000151615	0.0052	0.5942	0.00875126
ENSSSCG00000026601	ENSG00000182334	0.1395	0.4966	0.28091	ENSSSCG00000020942	ENSG00000102452	0.0231	0.7932	0.0291225
ENSSSCG00000026615	ENSG00000136839	0.0636	0.3371	0.188668	ENSSSCG00000024944	ENSG00000159593	0	0.2589	0
ENSSSCG00000026615	ENSG00000257019	0.0593	0.3087	0.192096	ENSSSCG00000029040	ENSG00000122035	0.0787	0.6542	0.1203
ENSSSCG00000026615	ENSG00000255800	0.0905	0.2864	0.315992	ENSSSCG00000014085	ENSG00000122012	0.0057	0.2262	0.0251989
ENSSSCG00000026639	ENSG00000206536	0.1378	0.3653	0.377224	ENSSSCG00000021346	ENSG00000173548	0.0178	0.4926	0.0361348
ENSSSCG00000026704	ENSG00000174667	0.1415	0.3444	0.410859	ENSSSCG00000021564	ENSG00000176842	0.0285	0.4341	0.0656531
ENSSSCG00000026786	ENSG00000205327	0.0936	0.3759	0.249002	ENSSSCG00000010167	ENSG00000212916	0.199	0.343	0.580175
ENSSSCG00000026824	ENSG00000206536	0.1391	0.3959	0.351351	ENSSSCG00000009035	ENSG00000120519	0.0219	0.2117	0.103448
ENSSSCG00000026831	ENSG00000204704	0.0769	0.3225	0.23845	ENSSSCG00000014934	ENSG00000110172	0.023	0.2781	0.0827041
ENSSSCG00000026912	ENSG00000176555	0.0534	0.5984	0.089238	ENSSSCG00000006217	ENSG00000147570	0.0495	0.2092	0.236616
ENSSSCG00000026933	ENSG00000204703	0.0698	0.3102	0.225016	ENSSSCG00000026552	ENSG00000148110	0.0426	0.2485	0.171429
ENSSSCG00000026940	ENSG00000003400	0.2274	0.5428	0.418939	ENSSSCG00000026552	ENSG00000196312	0.1275	0.3319	0.384152
ENSSSCG00000026966	ENSG00000103429	0.038	0.425	0.0894118	ENSSSCG00000028259	ENSG00000173546	0.1063	0.5418	0.196198
ENSSSCG00000027027	ENSG00000205330	0.1063	0.3165	0.335861	ENSSSCG00000027067	ENSG00000134247	0.0518	0.416	0.124519
ENSSSCG00000027054	ENSG00000172146	0.1181	0.5251	0.22491	ENSSSCG00000026015	ENSG00000151615	0.0023	0.551	0.00417423
ENSSSCG00000027054	ENSG00000172150	0.2224	0.6033	0.368639	ENSSSCG00000002826	ENSG00000198848	0.1688	0.5586	0.302184
ENSSSCG00000027129	ENSG00000204703	0.0783	0.3352	0.233592	ENSSSCG00000014088	ENSG00000145703	0.0671	0.3999	0.167792
ENSSSCG00000027180	ENSG00000182334	0.1374	0.5152	0.266693	ENSSSCG00000027776	ENSG00000134574	0.0774	0.2665	0.290432
ENSSSCG00000027193	ENSG00000172146	0.1154	0.5114	0.225655	ENSSSCG00000021713	ENSG00000134827	0.3446	0.4481	0.769025
ENSSSCG00000027193	ENSG00000172150	0.2165	0.5713	0.37896	ENSSSCG00000030063	ENSG00000102452	0	1.4096	0
ENSSSCG00000027289	ENSG00000237521	0.1744	0.3402	0.51264	ENSSSCG00000017823	ENSG00000185924	0.0453	0.6343	0.0714173
ENSSSCG00000027295	ENSG00000241755	0.1367	0.3717	0.36777	ENSSSCG00000021347	ENSG00000058262	0.0317	0.5986	0.0529569
ENSSSCG00000027295	ENSG00000240382	0.1551	0.4163	0.372568	ENSSSCG00000003795	ENSG00000116729	0.053	0.4549	0.116509
ENSSSCG00000027295	ENSG00000244575	0.1434	0.3598	0.398555	ENSSSCG00000016876	ENSG00000172244	0.114	0.2621	0.434948
ENSSSCG00000027295	ENSG00000239855	0.1521	0.3863	0.393735	ENSSSCG00000016604	ENSG00000106299	0.0142	0.2338	0.0607357
ENSSSCG00000027295	ENSG00000242371	0.147	0.4869	0.30191	ENSSSCG00000021100	ENSG00000134575	0.0466	0.311	0.149839
ENSSSCG00000027295	ENSG00000251546	0.147	0.4869	0.30191	ENSSSCG00000024631	ENSG00000102452	0	0.4714	0
ENSSSCG00000027295	ENSG00000243290	0.1624	0.4232	0.383743	ENSSSCG00000029546	ENSG00000112992	0.1334	0.6909	0.193081
ENSSSCG00000027295	ENSG00000211630	0.1504	0.3514	0.428002	ENSSSCG00000011410	ENSG00000114395	0.0261	0.3985	0.0654956
ENSSSCG00000027295	ENSG00000241244	0.1778	0.4423	0.40199	ENSSSCG00000025825	ENSG00000156313	0.5083	1.1371	0.447014
ENSSSCG00000027295	ENSG00000240834	0.163	0.4582	0.35574	ENSSSCG00000030304	ENSG00000112992	0.1005	0.2769	0.362947
ENSSSCG00000027295	ENSG00000239975	0.1873	0.4875	0.384205	ENSSSCG00000006286	ENSG00000007908	0.1689	0.3576	0.472315
ENSSSCG00000027295	ENSG00000242076	0.1873	0.4875	0.384205	ENSSSCG00000016877	ENSG00000112992	0.0204	0.3115	0.0654896
ENSSSCG00000027295	ENSG00000242766	0.175	0.4792	0.365192	ENSSSCG00000026022	ENSG00000176014	0.0139	0.9338	0.0148854
ENSSSCG00000027295	ENSG00000240671	0.1469	0.4067	0.3612	ENSSSCG00000029829	ENSG00000197177	0.1303	1.3364	0.0975007
ENSSSCG00000027295	ENSG00000240864	0.1689	0.4554	0.370883	ENSSSCG00000026528	ENSG00000182950	0.1228	0.4007	0.306464
ENSSSCG00000027295	ENSG00000231292	0.1827	0.4735	0.38585	ENSSSCG00000030293	ENSG00000065357	0.0198	0.3446	0.0574579
ENSSSCG00000027295	ENSG00000239862	0.1917	0.3312	0.578804	ENSSSCG00000021207	ENSG00000163666	0.0704	0.3028	0.232497
ENSSSCG00000027295	ENSG00000250036	0.1917	0.3312	0.578804	ENSSSCG00000022422	ENSG00000185664	0.1324	0.308	0.42987
ENSSSCG00000027295	ENSG00000242580	0.1734	0.3482	0.49799	ENSSSCG00000025171	ENSG00000196284	0.0277	0.214	0.129439
ENSSSCG00000027295	ENSG00000243466	0.1705	0.4808	0.354617	ENSSSCG00000013422	ENSG00000129951	0.0429	1.5511	0.0276578
ENSSSCG00000027295	ENSG00000270999	0.1641	0.3954	0.415023	ENSSSCG00000030141	ENSG00000138336	0.1121	0.4096	0.273682
ENSSSCG00000027295	ENSG00000239819	0.1832	0.3836	0.477581	ENSSSCG00000002906	ENSG00000105672	0.289	0.6933	0.416847
ENSSSCG00000027295	ENSG00000211633	0.2735	0.4147	0.659513	ENSSSCG00000025003	ENSG00000175792	0.0436	0.6573	0.066332
ENSSSCG00000027299	ENSG00000157881	0.0231	1.2028	0.0192052	ENSSSCG00000024093	ENSG00000084674	0.1361	0.5011	0.271602
ENSSSCG00000027302	ENSG00000184363	0.0364	0.9637	0.0377711	ENSSSCG00000025627	ENSG00000198815	0.042	0.2823	0.148778
ENSSSCG00000027333	ENSG00000174942	0.0998	0.519	0.192293	ENSSSCG00000017252	ENSG00000123700	0.0022	0.5392	0.00408012
ENSSSCG00000027379	ENSG00000205327	0.1051	0.3463	0.303494	ENSSSCG00000026063	ENSG00000142002	0.0473	0.6047	0.0782206
ENSSSCG00000027425	ENSG00000255223	0.0843	0.5542	0.152111	ENSSSCG00000009036	ENSG00000164167	0	0.5293	0
ENSSSCG00000027459	ENSG00000082996	0.0133	0.148	0.0898649	ENSSSCG00000028330	ENSG00000084674	0.1958	0.3753	0.521716
ENSSSCG00000027631	ENSG00000172146	0.1094	0.5354	0.204333	ENSSSCG00000027159	ENSG00000151576	0.0363	0.2457	0.147741
ENSSSCG00000027631	ENSG00000172150	0.2082	0.592	0.351689	ENSSSCG00000012743	ENSG00000063601	0.0287	0.5035	0.057001
ENSSSCG00000027709	ENSG00000138496	0.2169	0.356	0.60927	ENSSSCG00000000028	ENSG00000186976	0.1709	0.665	0.256992
ENSSSCG00000027721	ENSG00000183389	0.0667	0.6824	0.0977433	ENSSSCG00000016605	ENSG00000170807	0.0506	0.5822	0.0869117
ENSSSCG00000027753	ENSG00000183303	0.1399	0.3853	0.363094	ENSSSCG00000009037	ENSG00000151612	0.0256	0.3305	0.0774584
ENSSSCG00000027763	ENSG00000164182	0.1142	0.2328	0.49055	ENSSSCG00000011619	ENSG00000132394	0.0521	0.7489	0.0695687
ENSSSCG00000027788	ENSG00000211815	0.1933	0.3236	0.597342	ENSSSCG00000027050	ENSG00000021826	0.0481	0.3262	0.147456
ENSSSCG00000027804	ENSG00000254834	0.0959	0.453	0.2117	ENSSSCG00000017253	ENSG00000153822	0.0319	1.0545	0.0302513
ENSSSCG00000027804	ENSG00000255012	0.1034	0.4542	0.227653	ENSSSCG00000029512	ENSG00000108854	0.0388	0.3855	0.100649
ENSSSCG00000027805	ENSG00000181935	0.1249	0.3246	0.384781	ENSSSCG00000008827	ENSG00000075539	0.0081	0.2248	0.036032
ENSSSCG00000027837	ENSG00000176495	0.1101	0.5429	0.2028	ENSSSCG00000021179	ENSG00000184774	0.2216	1.7374	0.127547
ENSSSCG00000027851	ENSG00000125257	0.198	0.5326	0.371761	ENSSSCG00000026080	ENSG00000183625	0.2224	0.5695	0.390518
ENSSSCG00000027852	ENSG00000197479	0.1351	0.5012	0.269553	ENSSSCG00000008828	ENSG00000109180	0.0396	0.1572	0.251908
ENSSSCG00000027852	ENSG00000120328	0.1415	0.5381	0.262962	ENSSSCG00000009039	ENSG00000151611	0.0476	0.2152	0.22119
ENSSSCG00000027860	ENSG00000164308	0.096	0.3252	0.295203	ENSSSCG00000022284	ENSG00000139318	0.0592	0.5457	0.108485
ENSSSCG00000027867	ENSG00000121552	0.2121	0.4231	0.5013	ENSSSCG00000023476	ENSG00000102452	0.1091	0.4595	0.237432
ENSSSCG00000027871	ENSG00000206013	0.041	0.539	0.0760668	ENSSSCG00000022787	ENSG00000183155	0.0604	1.0152	0.0594957
ENSSSCG00000027899	ENSG00000181371	0.0812	0.3653	0.222283	ENSSSCG00000028219	ENSG00000115828	0.1283	0.3828	0.335162
ENSSSCG00000027930	ENSG00000136839	0.0636	0.3371	0.188668	ENSSSCG00000029140	ENSG00000106178	0.2819	0.5464	0.515922
ENSSSCG00000027930	ENSG00000257019	0.0593	0.3087	0.192096	ENSSSCG00000030620	ENSG00000174233	0.1656	0.8191	0.202173
ENSSSCG00000027930	ENSG00000255800	0.0905	0.2864	0.315992	ENSSSCG00000017824	ENSG00000108963	0.0498	0.3324	0.149819
ENSSSCG00000028129	ENSG00000167360	0.1286	0.6347	0.202615	ENSSSCG00000023304	ENSG00000167978	0.0607	0.3227	0.1881
ENSSSCG00000028157	ENSG00000064012	0.1563	0.451	0.346563	ENSSSCG00000027526	ENSG00000177239	0.1578	1.1636	0.135614
ENSSSCG00000028176	ENSG00000186400	0.1171	0.4677	0.250374	ENSSSCG00000014089	ENSG00000164220	0.0651	0.3343	0.194735
ENSSSCG00000028179	ENSG00000188324	0.0656	0.3511	0.186841	ENSSSCG00000016606	ENSG00000146809	0.0341	0.3135	0.108772
ENSSSCG00000028201	ENSG00000152404	0.1458	0.5041	0.289228	ENSSSCG00000009042	ENSG00000164164	0.1397	0.5756	0.242703
ENSSSCG00000028242	ENSG00000183389	0.0697	0.6953	0.100244	ENSSSCG00000021984	ENSG00000182831	0	0.0302	0
ENSSSCG00000028345	ENSG00000196409	0.4148	1.2561	0.330228	ENSSSCG00000027457	ENSG00000140367	0.034	0.2021	0.168234
ENSSSCG00000028353	ENSG00000186400	0.1189	0.4681	0.254006	ENSSSCG00000022069	ENSG00000100564	0.019	0.3781	0.0502513
ENSSSCG00000028374	ENSG00000158764	0.1105	0.4567	0.241953	ENSSSCG00000021673	ENSG00000021826	0.0163	0.3028	0.0538309
ENSSSCG00000028374	ENSG00000179914	0.1303	0.5999	0.217203	ENSSSCG00000029275	ENSG00000109819	0.0325	0.1804	0.180155
ENSSSCG00000028404	ENSG00000176495	0.1288	0.6235	0.206576	ENSSSCG00000023000	ENSG00000102452	0.0068	0.3612	0.0188261
ENSSSCG00000028409	ENSG00000211806	0.262	0.4008	0.653693	ENSSSCG00000029787	ENSG00000158553	0.2173	0.2998	0.724817
ENSSSCG00000028416	ENSG00000197938	0.1913	0.8002	0.239065	ENSSSCG00000008829	ENSG00000145247	0.0733	0.2468	0.297002
ENSSSCG00000028416	ENSG00000231192	0.2018	0.6221	0.324385	ENSSSCG00000010931	ENSG00000117153	0.0025	0.4433	0.00563952
ENSSSCG00000028416	ENSG00000236032	0.204	0.6918	0.294883	ENSSSCG00000009043	ENSG00000164163	0.0038	0.2472	0.0153722
ENSSSCG00000028416	ENSG00000233412	0.2243	0.6246	0.35911	ENSSSCG00000022597	ENSG00000149124	0.1656	0.547	0.302742
ENSSSCG00000028416	ENSG00000230301	0.2306	0.6944	0.332085	ENSSSCG00000030627	ENSG00000204624	0.19	1.0354	0.183504
ENSSSCG00000028426	ENSG00000168787	0.1045	0.3715	0.281292	ENSSSCG00000016607	ENSG00000128609	0.0688	0.2933	0.234572
ENSSSCG00000028469	ENSG00000178795	0.3014	0.4612	0.653513	ENSSSCG00000015050	ENSG00000086827	0.067	0.377	0.177719
ENSSSCG00000028595	ENSG00000167822	0.1078	0.5001	0.215557	ENSSSCG00000025994	ENSG00000100532	0.0292	0.2715	0.107551
ENSSSCG00000028595	ENSG00000172487	0.096	0.5433	0.176698	ENSSSCG00000028588	ENSG00000112081	0.05	0.3952	0.126518
ENSSSCG00000028596	ENSG00000185385	0.1665	0.4629	0.359689	ENSSSCG00000023630	ENSG00000135678	0.0958	0.3958	0.242041
ENSSSCG00000028596	ENSG00000127515	0.1707	0.5178	0.329664	ENSSSCG00000002052	ENSG00000255804	0.0747	0.3647	0.204826
ENSSSCG00000028596	ENSG00000188269	0.195	0.5356	0.364078	ENSSSCG00000026294	ENSG00000197045	0	0.2394	0
ENSSSCG00000028600	ENSG00000029364	0.086	0.2956	0.290934	ENSSSCG00000026324	ENSG00000205755	0.3299	1.0084	0.327152
ENSSSCG00000028617	ENSG00000122566	0.1691	0.5138	0.329116	ENSSSCG00000011411	ENSG00000126062	0.0234	0.4011	0.0583396
ENSSSCG00000028622	ENSG00000168787	0.1156	0.3818	0.302776	ENSSSCG00000027256	ENSG00000100528	0.0061	0.1808	0.0337389
ENSSSCG00000028636	ENSG00000183130	0.0918	0.498	0.184337	ENSSSCG00000008030	ENSG00000007520	0.1007	0.6012	0.167498
ENSSSCG00000028664	ENSG00000164047	0.4068	1.1539	0.352544	ENSSSCG00000029919	ENSG00000124613	0.0921	0.2629	0.350323
ENSSSCG00000028680	ENSG00000211806	0.2659	0.3994	0.665749	ENSSSCG00000027681	ENSG00000056097	0.0129	0.224	0.0575893
ENSSSCG00000028714	ENSG00000168787	0.1093	0.3218	0.339652	ENSSSCG00000014935	ENSG00000165323	0.0556	0.4587	0.121212
ENSSSCG00000028848	ENSG00000125257	0.2528	0.5724	0.441649	ENSSSCG00000007698	ENSG00000005486	0.0752	0.616	0.122078
ENSSSCG00000028871	ENSG00000121552	0.1676	0.4605	0.363952	ENSSSCG00000028391	ENSG00000104881	0.1401	0.5823	0.240598
ENSSSCG00000028954	ENSG00000205329	0.051	0.3076	0.1658	ENSSSCG00000024278	ENSG00000096654	0.0312	0.3341	0.0933852
ENSSSCG00000028987	ENSG00000239590	0.1014	0.43	0.235814	ENSSSCG00000017405	ENSG00000033627	0.0493	0.3423	0.144026
ENSSSCG00000028991	ENSG00000244623	0.1024	0.5397	0.189735	ENSSSCG00000005197	ENSG00000107077	0.0474	0.328	0.144512
ENSSSCG00000029068	ENSG00000149133	0.1165	0.5172	0.225251	ENSSSCG00000021676	ENSG00000187105	0.1553	0.3551	0.437342
ENSSSCG00000029094	ENSG00000196455	0.0194	0.3507	0.0553179	ENSSSCG00000008830	ENSG00000109182	0.0866	0.332	0.260843
ENSSSCG00000029101	ENSG00000185385	0.1661	0.4721	0.351832	ENSSSCG00000027884	ENSG00000100526	0.0255	0.4087	0.062393
ENSSSCG00000029101	ENSG00000127515	0.1405	0.3838	0.366076	ENSSSCG00000024122	ENSG00000124302	0.0336	0.6184	0.0543338
ENSSSCG00000029101	ENSG00000188269	0.1862	0.4274	0.435657	ENSSSCG00000020672	ENSG00000181104	0.0949	0.5911	0.160548
ENSSSCG00000029105	ENSG00000176495	0.1274	0.6487	0.196393	ENSSSCG00000006218	ENSG00000205268	0.0205	0.3169	0.0646892
ENSSSCG00000029114	ENSG00000183389	0.0719	0.658	0.109271	ENSSSCG00000016878	ENSG00000070193	0	0.2199	0
ENSSSCG00000029133	ENSG00000181689	0.1261	0.4933	0.255625	ENSSSCG00000025828	ENSG00000152208	0	0.2163	0
ENSSSCG00000029218	ENSG00000197938	0.1387	0.6618	0.20958	ENSSSCG00000026311	ENSG00000165495	0.0038	0.1717	0.0221316
ENSSSCG00000029218	ENSG00000231192	0.1572	0.5065	0.310365	ENSSSCG00000029867	ENSG00000021826	0.0628	0.35	0.179429
ENSSSCG00000029218	ENSG00000236032	0.1604	0.5887	0.272465	ENSSSCG00000008831	ENSG00000109184	0.0046	0.1698	0.0270907
ENSSSCG00000029218	ENSG00000233412	0.1638	0.4982	0.328784	ENSSSCG00000016159	ENSG00000021826	0.0202	0.2515	0.0803181
ENSSSCG00000029218	ENSG00000230301	0.1854	0.5672	0.326869	ENSSSCG00000024369	ENSG00000151746	0.0074	0.2034	0.0363815
ENSSSCG00000029252	ENSG00000114279	0.0843	0.4026	0.209389	ENSSSCG00000016417	ENSG00000184863	0.0675	0.6919	0.0975575
ENSSSCG00000029281	ENSG00000243232	0.0317	0.4045	0.0783684	ENSSSCG00000002051	ENSG00000100439	0.0165	0.3727	0.0442715
ENSSSCG00000029286	ENSG00000206536	0.1361	0.4128	0.3297	ENSSSCG00000008061	ENSG00000103363	0.0141	0.9398	0.0150032
ENSSSCG00000029327	ENSG00000167822	0.1178	0.4844	0.243187	ENSSSCG00000024383	ENSG00000092036	0.0736	0.3089	0.238265
ENSSSCG00000029327	ENSG00000172487	0.1025	0.5363	0.191124	ENSSSCG00000024383	ENSG00000259132	0.1316	0.5282	0.249148
ENSSSCG00000029368	ENSG00000172208	0.1238	0.4227	0.292879	ENSSSCG00000021220	ENSG00000166165	0.0134	0.5046	0.0265557
ENSSSCG00000029374	ENSG00000182083	0.1048	1.4728	0.071157	ENSSSCG00000022121	ENSG00000134253	0.0544	0.3927	0.138528
ENSSSCG00000029374	ENSG00000178586	0.0953	1.2733	0.0748449	ENSSSCG00000008832	ENSG00000188993	0.291	0.5671	0.513137
ENSSSCG00000029437	ENSG00000254834	0.079	0.3942	0.200406	ENSSSCG00000027370	ENSG00000156486	0.0037	0.3797	0.00974454
ENSSSCG00000029437	ENSG00000255012	0.0814	0.4007	0.203144	ENSSSCG00000029201	ENSG00000129474	0.0166	0.339	0.0489676
ENSSSCG00000029524	ENSG00000211801	0.1891	0.612	0.308987	ENSSSCG00000021839	ENSG00000196781	0.139	0.6399	0.217221
ENSSSCG00000029528	ENSG00000206536	0.1783	0.5088	0.350432	ENSSSCG00000013421	ENSG00000011304	0.0109	0.7938	0.0137314
ENSSSCG00000029535	ENSG00000115138	0.2024	1.6261	0.12447	ENSSSCG00000024565	ENSG00000197706	0.0586	0.3597	0.162914
ENSSSCG00000029596	ENSG00000211689	0.286	0.445	0.642697	ENSSSCG00000024915	ENSG00000186150	0.1641	1.1413	0.143783
ENSSSCG00000029596	ENSG00000227191	0.3046	0.4892	0.622649	ENSSSCG00000016608	ENSG00000164675	0.1492	0.3703	0.402917
ENSSSCG00000029637	ENSG00000173120	0.0101	0.1561	0.0647021	ENSSSCG00000030370	ENSG00000197106	0.0637	0.564	0.112943
ENSSSCG00000029648	ENSG00000214960	0.1099	0.4626	0.23757	ENSSSCG00000029988	ENSG00000127948	0.0951	0.9737	0.0976687
ENSSSCG00000029696	ENSG00000121417	0.2457	0.4949	0.496464	ENSSSCG00000002825	ENSG00000198848	0.1388	0.4432	0.313177
ENSSSCG00000029704	ENSG00000172146	0.08	0.5144	0.155521	ENSSSCG00000024180	ENSG00000182827	0.0257	0.2057	0.124939
ENSSSCG00000029704	ENSG00000172150	0.2018	0.5771	0.349679	ENSSSCG00000022102	ENSG00000012061	0.1169	0.6376	0.183344
ENSSSCG00000029744	ENSG00000149527	0.1246	1.1711	0.106396	ENSSSCG00000016420	ENSG00000186480	0.088	0.9627	0.0914096
ENSSSCG00000029759	ENSG00000178602	0.0854	0.4906	0.174073	ENSSSCG00000024367	ENSG00000116830	0.0445	0.3111	0.143041
ENSSSCG00000029786	ENSG00000167822	0.1656	0.6238	0.26547	ENSSSCG00000008833	ENSG00000163069	0.0168	0.3414	0.0492091
ENSSSCG00000029786	ENSG00000172487	0.1537	0.7194	0.21365	ENSSSCG00000025645	ENSG00000145703	0.0714	0.398	0.179397
ENSSSCG00000029907	ENSG00000179869	0.1257	0.5713	0.220025	ENSSSCG00000021274	ENSG00000116830	0.2769	0.4896	0.565564
ENSSSCG00000029918	ENSG00000134255	0.0054	0.1809	0.0298507	ENSSSCG00000011412	ENSG00000007402	0.0114	0.3688	0.0309111
ENSSSCG00000029946	ENSG00000254466	0.0899	0.4635	0.193959	ENSSSCG00000011524	ENSG00000134121	0.0525	0.3589	0.14628
ENSSSCG00000029953	ENSG00000185385	0.1904	0.4471	0.425856	ENSSSCG00000022082	ENSG00000100802	0.0165	0.3707	0.0445104
ENSSSCG00000029953	ENSG00000127515	0.1923	0.3694	0.520574	ENSSSCG00000025957	ENSG00000197459	0	1.1969	0
ENSSSCG00000029953	ENSG00000188269	0.2176	0.4395	0.495108	ENSSSCG00000020910	ENSG00000127952	0.144	0.523	0.275335
ENSSSCG00000030158	ENSG00000187857	0.0773	0.3522	0.219478	ENSSSCG00000027936	ENSG00000154262	0.1628	0.4253	0.382789
ENSSSCG00000030163	ENSG00000206536	0.1494	0.3907	0.382391	ENSSSCG00000021416	ENSG00000116396	0.0559	0.649	0.0861325
ENSSSCG00000030228	ENSG00000197181	0.0735	0.2999	0.245082	ENSSSCG00000023251	ENSG00000165659	0.1492	0.5975	0.249707
ENSSSCG00000030230	ENSG00000182070	0.1084	0.4729	0.229224	ENSSSCG00000024356	ENSG00000083290	0.1644	1.0642	0.154482
ENSSSCG00000030239	ENSG00000205327	0.0862	0.3671	0.234813	ENSSSCG00000030050	ENSG00000168679	0.2171	0.4419	0.491288
ENSSSCG00000030245	ENSG00000168787	0.1087	0.403	0.269727	ENSSSCG00000009457	ENSG00000165659	0.0304	0.1937	0.156944
ENSSSCG00000030257	ENSG00000204970	0.116	0.4992	0.232372	ENSSSCG00000006807	ENSG00000134248	0.0003	0.2937	0.00102145
ENSSSCG00000030286	ENSG00000205629	0.1462	0.6651	0.219817	ENSSSCG00000014091	ENSG00000164251	0.0606	0.4589	0.132055
ENSSSCG00000030301	ENSG00000171421	0.2886	2.2651	0.127412	ENSSSCG00000022810	ENSG00000146701	0.0564	0.7193	0.0784096
ENSSSCG00000030316	ENSG00000171496	0.1197	0.3205	0.373479	ENSSSCG00000016609	ENSG00000081800	0.0867	0.4388	0.197584
ENSSSCG00000030347	ENSG00000174667	0.1352	0.3328	0.40625	ENSSSCG00000023513	ENSG00000107537	0.1187	0.5358	0.221538
ENSSSCG00000030381	ENSG00000172464	0.0587	0.3844	0.152706	ENSSSCG00000010098	ENSG00000184436	0.0133	0.3893	0.0341639
ENSSSCG00000030386	ENSG00000155561	0.0226	0.3442	0.0656595	ENSSSCG00000010930	ENSG00000159346	0.0254	0.4151	0.0611901
ENSSSCG00000030449	ENSG00000185385	0.1532	0.5067	0.302349	ENSSSCG00000003797	ENSG00000162595	0.206	0.9905	0.207976
ENSSSCG00000030449	ENSG00000127515	0.1636	0.4246	0.385304	ENSSSCG00000022947	ENSG00000141385	0.0236	0.7708	0.0306175
ENSSSCG00000030449	ENSG00000188269	0.1574	0.4107	0.383248	ENSSSCG00000029000	ENSG00000091482	0.0362	0.3367	0.107514
ENSSSCG00000030493	ENSG00000147679	0.0543	0.2173	0.249885	ENSSSCG00000014092	ENSG00000171643	0.0714	0.23	0.310435
ENSSSCG00000030506	ENSG00000204703	0.0728	0.313	0.232588	ENSSSCG00000022035	ENSG00000145879	0.1004	0.3694	0.271792
ENSSSCG00000030598	ENSG00000112462	0.0874	0.384	0.227604	ENSSSCG00000016419	ENSG00000164778	0.045	0.5651	0.0796319
ENSSSCG00000030686	ENSG00000174942	0.0957	0.5117	0.187024	ENSSSCG00000009137	ENSG00000109534	0.0141	0.2006	0.0702891
ENSSSCG00000030834	ENSG00000211673	0.1795	0.4861	0.369266	ENSSSCG00000027673	ENSG00000105819	0.0399	0.2826	0.141189
ENSSSCG00000030893	ENSG00000211659	0.1248	0.5467	0.228279	ENSSSCG00000008834	ENSG00000163071	0.1035	0.2918	0.354695
ENSSSCG00000030893	ENSG00000211665	0.1388	0.4999	0.277656	ENSSSCG00000002294	ENSG00000081181	0.038	0.2674	0.142109
ENSSSCG00000030893	ENSG00000211658	0.136	0.453	0.300221	ENSSSCG00000027596	ENSG00000211891	0.4507	1.7345	0.259844
ENSSSCG00000030893	ENSG00000211669	0.1632	0.4359	0.374398	ENSSSCG00000023549	ENSG00000157219	0.2158	1.1206	0.192575
ENSSSCG00000030893	ENSG00000211661	0.2147	0.7446	0.288343	ENSSSCG00000020991	ENSG00000184825	0	0.9059	0
ENSSSCG00000030998	ENSG00000156076	0.0193	0.2506	0.0770152	ENSSSCG00000030560	ENSG00000140443	0.0751	0.7112	0.105596
ENSSSCG00000031001	ENSG00000197442	0.0133	0.276	0.0481884	ENSSSCG00000005180	ENSG00000173068	0.0293	0.4104	0.0713938
ENSSSCG00000031033	ENSG00000179083	0.0648	0.5356	0.120986	ENSSSCG00000029664	ENSG00000173068	0	0.1396	0
ENSSSCG00000031060	ENSG00000214642	0.2819	0.2749	1.02546	ENSSSCG00000006219	ENSG00000066855	0.1054	0.271	0.38893
ENSSSCG00000031069	ENSG00000214643	0.1886	0.5574	0.338357	ENSSSCG00000010995	ENSG00000086065	0.0752	0.4432	0.169675
		0.130912	0.568436	0.268691	ENSSSCG00000023077	ENSG00000157212	0.1827	1.7497	0.104418
					ENSSSCG00000002050	ENSG00000129562	0.0042	0.343	0.0122449
					ENSSSCG00000029335	ENSG00000154258	0.1034	0.3793	0.272607
					ENSSSCG00000021756	ENSG00000133393	0.0882	0.3017	0.292343
					ENSSSCG00000026242	ENSG00000160401	0.3482	1.3219	0.263409
					ENSSSCG00000009526	ENSG00000198542	0.0363	0.5165	0.0702807
					ENSSSCG00000015369	ENSG00000048052	0.0074	0.148	0.05
					ENSSSCG00000010099	ENSG00000075886	0	0.6375	0
					ENSSSCG00000010099	ENSG00000198033	0	0.637	0
					ENSSSCG00000028733	ENSG00000109189	0	0.2892	0
					ENSSSCG00000027969	ENSG00000124942	0.1688	0.7806	0.216244
					ENSSSCG00000021700	ENSG00000143125	0.0736	0.882	0.0834467
					ENSSSCG00000027821	ENSG00000101331	0.3173	1.6774	0.189162
					ENSSSCG00000024554	ENSG00000163950	0.0989	1.1224	0.0881148
					ENSSSCG00000014443	ENSG00000070808	0.0333	0.6179	0.0538922
					ENSSSCG00000024803	ENSG00000149021	0.2843	0.6896	0.412268
					ENSSSCG00000030573	ENSG00000157219	0.2158	1.1206	0.192575
					ENSSSCG00000016014	ENSG00000150722	0.0101	0.139	0.0726619
					ENSSSCG00000026473	ENSG00000141338	0.1415	0.3819	0.370516
					ENSSSCG00000016398	ENSG00000002834	0	3.7755	0
					ENSSSCG00000013612	ENSG00000102575	0.085	0.6084	0.139711
					ENSSSCG00000002827	ENSG00000103546	0.0377	0.527	0.071537
					ENSSSCG00000009527	ENSG00000102466	0.0057	0.2711	0.0210255
					ENSSSCG00000029050	ENSG00000162910	0.2415	1.9683	0.122695
					ENSSSCG00000015051	ENSG00000228607	0.113	0.3694	0.305901
					ENSSSCG00000024593	ENSG00000188011	0.6002	2.3465	0.255785
					ENSSSCG00000010996	ENSG00000107262	0.1072	0.2784	0.385057
					ENSSSCG00000014093	ENSG00000145708	0.0369	0.3296	0.111954
					ENSSSCG00000029191	ENSG00000161057	0.0435	0.4732	0.0919273
					ENSSSCG00000022620	ENSG00000107968	0.0237	0.5947	0.039852
					ENSSSCG00000022512	ENSG00000211829	0.1592	0.2924	0.54446
					ENSSSCG00000026133	ENSG00000162368	0.0094	0.2977	0.0315754
					ENSSSCG00000010447	ENSG00000107796	0	0.3473	0
					ENSSSCG00000027864	ENSG00000154358	0.0997	0.9037	0.110324
					ENSSSCG00000025221	ENSG00000157212	0.0819	1.0772	0.0760304
					ENSSSCG00000002053	ENSG00000211821	0.2444	0.3622	0.674765
					ENSSSCG00000025310	ENSG00000244045	0.0416	0.4269	0.0974467
					ENSSSCG00000016423	ENSG00000130226	0.062	1.0167	0.0609816
					ENSSSCG00000023384	ENSG00000001630	0.2555	0.7817	0.326852
					ENSSSCG00000027697	ENSG00000114982	0.004	0.2859	0.0139909
					ENSSSCG00000022962	ENSG00000155066	0.2109	0.7733	0.272727
					ENSSSCG00000030462	ENSG00000162433	0.0326	0.3981	0.081889
					ENSSSCG00000021623	ENSG00000176788	0.3055	0.7576	0.403247
					ENSSSCG00000030518	ENSG00000103355	0.0953	0.5912	0.161198
					ENSSSCG00000010100	ENSG00000187905	0.1356	0.4188	0.323782
					ENSSSCG00000028078	ENSG00000214014	0.0735	0.4812	0.152743
					ENSSSCG00000028078	ENSG00000262664	0.0735	0.4812	0.152743
					ENSSSCG00000003798	ENSG00000142864	0.0046	0.1556	0.029563
					ENSSSCG00000008835	ENSG00000128045	0.0231	0.6821	0.033866
					ENSSSCG00000015370	ENSG00000122691	0.106	1.2765	0.0830396
					ENSSSCG00000015301	ENSG00000164647	0.0482	0.2624	0.183689
					ENSSSCG00000015301	ENSG00000105889	0.0634	0.2664	0.237988
					ENSSSCG00000025354	ENSG00000143105	0.035	0.5208	0.0672043
					ENSSSCG00000020816	ENSG00000123473	0.122	0.3237	0.376892
					ENSSSCG00000009528	ENSG00000134900	0.1012	0.6925	0.146137
					ENSSSCG00000009044	ENSG00000164162	0	0.2207	0
					ENSSSCG00000030621	ENSG00000184178	0.0341	0.2455	0.1389
					ENSSSCG00000011413	ENSG00000088543	0.0389	0.4231	0.0919404
					ENSSSCG00000008836	ENSG00000184178	0.0858	0.4187	0.20492
					ENSSSCG00000029689	ENSG00000107951	0.2574	0.7963	0.323245
					ENSSSCG00000028798	ENSG00000140396	0.1163	0.4583	0.253764
					ENSSSCG00000025741	ENSG00000167208	0.1591	1.3319	0.119453
					ENSSSCG00000027071	ENSG00000123473	0.1085	0.2076	0.52264
					ENSSSCG00000002901	ENSG00000105668	0.0166	0.5267	0.031517
					ENSSSCG00000002056	ENSG00000211820	0.2105	0.2408	0.874169
					ENSSSCG00000008838	ENSG00000072201	0.1493	0.5719	0.26106
					ENSSSCG00000009459	ENSG00000204899	0.0676	0.4756	0.142136
					ENSSSCG00000026939	ENSG00000114988	0.0439	0.3937	0.111506
					ENSSSCG00000013994	ENSG00000072195	0.8384	52.7587	0.0158912
					ENSSSCG00000009045	ENSG00000164161	0.0179	0.3091	0.0579101
					ENSSSCG00000023292	ENSG00000203485	0.3139	1.7694	0.177405
					ENSSSCG00000016427	ENSG00000196584	0.0777	0.4989	0.155743
					ENSSSCG00000013060	ENSG00000149021	0.2838	0.6581	0.431241
					ENSSSCG00000024394	ENSG00000123411	0.0836	0.4373	0.191173
					ENSSSCG00000003676	ENSG00000154864	0.1079	1.3747	0.0784899
					ENSSSCG00000025717	ENSG00000177374	0.0099	0.6276	0.0157744
					ENSSSCG00000027672	ENSG00000139531	0.0673	0.2472	0.272249
					ENSSSCG00000002057	ENSG00000211816	0.1887	0.344	0.548547
					ENSSSCG00000002057	ENSG00000211817	0.2072	0.3974	0.521389
					ENSSSCG00000025272	ENSG00000114735	0.1095	0.3334	0.328434
					ENSSSCG00000010929	ENSG00000159348	0.0488	0.4085	0.119461
					ENSSSCG00000026255	ENSG00000197943	0.0733	0.7906	0.0927144
					ENSSSCG00000023526	ENSG00000079337	0.095	0.4431	0.214399
					ENSSSCG00000024070	ENSG00000164885	0.0015	0.4702	0.00319013
					ENSSSCG00000024875	ENSG00000136935	0.0162	0.1701	0.0952381
					ENSSSCG00000006287	ENSG00000188404	0.0952	0.4001	0.237941
					ENSSSCG00000021842	ENSG00000136935	0.076	0.2805	0.270945
					ENSSSCG00000016426	ENSG00000133627	0.0136	0.8298	0.0163895
					ENSSSCG00000011806	ENSG00000127241	0.0377	0.4784	0.0788043
					ENSSSCG00000001565	ENSG00000124762	0.0961	0.5545	0.173309
					ENSSSCG00000027580	ENSG00000113758	0.0741	0.2814	0.263326
					ENSSSCG00000029828	ENSG00000111540	0.0022	0.2123	0.0103627
					ENSSSCG00000021660	ENSG00000168461	0.0416	0.4933	0.08433
					ENSSSCG00000021935	ENSG00000115488	0.1509	0.8128	0.185655
					ENSSSCG00000008031	ENSG00000090581	0.1203	0.8065	0.149163
					ENSSSCG00000010101	ENSG00000099957	0.0878	0.6452	0.136082
					ENSSSCG00000008116	ENSG00000163067	0.0933	0.4472	0.208631
					ENSSSCG00000025120	ENSG00000136122	0.0964	0.4477	0.215323
					ENSSSCG00000026688	ENSG00000080815	0.0701	0.5405	0.129695
					ENSSSCG00000020810	ENSG00000144026	0.1067	0.3912	0.272751
					ENSSSCG00000025920	ENSG00000113658	0.0183	0.2223	0.0823212
					ENSSSCG00000030358	ENSG00000004139	0.0212	0.4923	0.0430632
					ENSSSCG00000028418	ENSG00000135903	0.0909	0.5849	0.155411
					ENSSSCG00000026668	ENSG00000180596	0	0.886	0
					ENSSSCG00000023782	ENSG00000101365	0.0338	0.446	0.0757848
					ENSSSCG00000026218	ENSG00000145216	0.0887	0.2773	0.31987
					ENSSSCG00000008839	ENSG00000109220	0	0.086	0
					ENSSSCG00000013065	ENSG00000162174	0.1055	0.5147	0.204974
					ENSSSCG00000016428	ENSG00000198445	0.157	0.8854	0.177321
					ENSSSCG00000008840	ENSG00000180613	0.0287	0.4696	0.0611158
					ENSSSCG00000009047	ENSG00000153147	0.0088	0.2961	0.0297197
					ENSSSCG00000015371	ENSG00000146618	0.0757	0.513	0.147563
					ENSSSCG00000029581	ENSG00000105355	0.1236	0.9383	0.131728
					ENSSSCG00000030346	ENSG00000102078	0.0507	0.3872	0.13094
					ENSSSCG00000020909	ENSG00000151461	0.0268	0.2263	0.118427
					ENSSSCG00000017826	ENSG00000070366	0.0114	0.2162	0.052729
					ENSSSCG00000023478	ENSG00000076351	0.0832	0.5286	0.157397
					ENSSSCG00000027692	ENSG00000166145	0.2252	0.9401	0.239549
					ENSSSCG00000024182	ENSG00000102871	0.0785	0.6316	0.124288
					ENSSSCG00000025298	ENSG00000105849	0.1299	0.502	0.258765
					ENSSSCG00000012744	ENSG00000102181	0.0873	0.5089	0.171546
					ENSSSCG00000002908	ENSG00000011590	0.1448	0.2539	0.570303
					ENSSSCG00000029575	ENSG00000090905	0.003	0.1241	0.0241741
					ENSSSCG00000030557	ENSG00000102794	0.107	0.3657	0.29259
					ENSSSCG00000021719	ENSG00000004139	0.1261	1.0316	0.122237
					ENSSSCG00000010448	ENSG00000026103	0.3249	0.498	0.65241
					ENSSSCG00000006220	ENSG00000104442	0.0033	0.3322	0.00993377
					ENSSSCG00000028008	ENSG00000049245	0.0647	0.9275	0.0697574
					ENSSSCG00000020663	ENSG00000055609	0.0917	0.469	0.195522
					ENSSSCG00000022086	ENSG00000134597	0.0941	0.3532	0.266421
					ENSSSCG00000008692	ENSG00000087274	0.0443	0.4423	0.100158
					ENSSSCG00000021094	ENSG00000116539	0.0255	0.2205	0.115646
					ENSSSCG00000022734	ENSG00000055609	0.0609	0.6566	0.0927505
					ENSSSCG00000015665	ENSG00000135999	0.0057	0.1009	0.0564916
					ENSSSCG00000022049	ENSG00000188987	0	3.3129	0
					ENSSSCG00000006288	ENSG00000174175	0.1478	0.4066	0.363502
					ENSSSCG00000010383	ENSG00000128815	0.1161	0.5022	0.231183
					ENSSSCG00000029362	ENSG00000130724	0.0132	0.898	0.0146993
					ENSSSCG00000022630	ENSG00000162076	0.1708	0.7335	0.232856
					ENSSSCG00000011415	ENSG00000114738	0.0178	0.4082	0.0436061
					ENSSSCG00000025041	ENSG00000079974	0.0792	0.4523	0.175105
					ENSSSCG00000025041	ENSG00000144134	0.0804	0.4457	0.18039
					ENSSSCG00000015372	ENSG00000105849	0.1299	0.502	0.258765
					ENSSSCG00000010928	ENSG00000117139	0.0288	0.4065	0.0708487
					ENSSSCG00000021529	ENSG00000172059	0.1573	0.4365	0.360367
					ENSSSCG00000015373	ENSG00000173452	0.0722	0.5967	0.120999
					ENSSSCG00000028068	ENSG00000088854	0.0977	0.2079	0.469937
					ENSSSCG00000016430	ENSG00000178234	0.047	0.4304	0.109201
					ENSSSCG00000010449	ENSG00000138135	0.0946	0.8171	0.115775
					ENSSSCG00000017832	ENSG00000127804	0.1057	0.3938	0.26841
					ENSSSCG00000002305	ENSG00000081177	0.0493	0.3063	0.160953
					ENSSSCG00000028547	ENSG00000125149	0.0215	0.2369	0.0907556
					ENSSSCG00000026527	ENSG00000164588	0.0636	0.422	0.150711
					ENSSSCG00000021309	ENSG00000107614	0.0837	0.3118	0.268441
					ENSSSCG00000009529	ENSG00000139780	0.1189	0.5002	0.237705
					ENSSSCG00000016881	ENSG00000167863	0.1021	0.2708	0.377031
					ENSSSCG00000024802	ENSG00000183742	0.0877	0.2935	0.298807
					ENSSSCG00000021265	ENSG00000100312	0.1567	0.4613	0.339692
					ENSSSCG00000027024	ENSG00000213199	0.0883	0.727	0.121458
					ENSSSCG00000021336	ENSG00000213462	0.8429	2.6147	0.32237
					ENSSSCG00000003681	ENSG00000128791	0.0205	0.4186	0.0489728
					ENSSSCG00000022813	ENSG00000140798	0.0713	0.3131	0.227723
					ENSSSCG00000023670	ENSG00000014641	0.0338	0.2738	0.123448
					ENSSSCG00000002895	ENSG00000105663	0.0381	0.2867	0.132892
					ENSSSCG00000000038	ENSG00000100243	0.0696	0.6846	0.101665
					ENSSSCG00000017763	ENSG00000007216	0.1786	0.7981	0.223781
					ENSSSCG00000015377	ENSG00000004846	0.1269	0.397	0.319647
					ENSSSCG00000014390	ENSG00000197948	0.0477	0.3398	0.140377
					ENSSSCG00000016060	ENSG00000138378	0.006	0.2177	0.0275609
					ENSSSCG00000024030	ENSG00000108599	0.103	0.5152	0.199922
					ENSSSCG00000023016	ENSG00000138378	0.0299	0.4129	0.0724146
					ENSSSCG00000028888	ENSG00000171989	0.1147	0.3724	0.308002
					ENSSSCG00000029484	ENSG00000170571	0.2326	0.6514	0.357077
					ENSSSCG00000021437	ENSG00000138378	0.0209	0.2943	0.071016
					ENSSSCG00000029256	ENSG00000117448	0.0587	0.4839	0.121306
					ENSSSCG00000002828	ENSG00000087253	0.0533	0.3264	0.163297
					ENSSSCG00000025475	ENSG00000113389	0.0622	0.1907	0.326167
					ENSSSCG00000016431	ENSG00000106648	0.2078	0.4429	0.46918
					ENSSSCG00000014002	ENSG00000105549	0.1766	1.0437	0.169206
					ENSSSCG00000016057	ENSG00000115415	0.028	0.3846	0.0728029
					ENSSSCG00000024955	ENSG00000162946	1.4397	11.7068	0.12298
					ENSSSCG00000026851	ENSG00000141452	0.0266	0.6777	0.0392504
					ENSSSCG00000016882	ENSG00000151883	0.012	0.2666	0.0450113
					ENSSSCG00000025288	ENSG00000186732	0.0256	0.7365	0.034759
					ENSSSCG00000010170	ENSG00000162946	0.2584	0.5923	0.436265
					ENSSSCG00000023938	ENSG00000141452	0.2586	0.5449	0.474582
					ENSSSCG00000022173	ENSG00000151458	0.0099	0.3522	0.028109
					ENSSSCG00000015318	ENSG00000105810	0.0191	0.2458	0.0777055
					ENSSSCG00000008695	ENSG00000109736	0.0773	0.7314	0.105688
					ENSSSCG00000008758	ENSG00000157765	0.1615	0.7586	0.212892
					ENSSSCG00000022389	ENSG00000171368	0.116	2.0501	0.0565826
					ENSSSCG00000023901	ENSG00000164543	0.0947	0.5993	0.158018
					ENSSSCG00000011805	ENSG00000175077	0.0303	0.4134	0.0732946
					ENSSSCG00000027491	ENSG00000106603	0.3007	0.6205	0.484609
					ENSSSCG00000000029	ENSG00000159307	0.0366	0.7224	0.0506645
					ENSSSCG00000010997	ENSG00000122711	0.1797	0.3469	0.518017
					ENSSSCG00000022368	ENSG00000170745	0.0191	0.6367	0.0299984
					ENSSSCG00000016612	ENSG00000128610	0.0243	0.3185	0.0762951
					ENSSSCG00000021502	ENSG00000089234	0.1075	0.4558	0.235849
					ENSSSCG00000014444	ENSG00000011083	0.0198	0.6882	0.0287707
					ENSSSCG00000022744	ENSG00000007038	0.2205	0.7827	0.281717
					ENSSSCG00000027986	ENSG00000197150	0.0692	0.618	0.111974
					ENSSSCG00000021899	ENSG00000154864	0.0597	0.7018	0.085067
					ENSSSCG00000023082	ENSG00000125046	0.0683	0.6554	0.104211
					ENSSSCG00000022092	ENSG00000172817	0.1824	0.2992	0.609626
					ENSSSCG00000009530	ENSG00000175820	0.3708	0.5442	0.681367
					ENSSSCG00000023791	ENSG00000198133	0.0457	0.8683	0.0526316
					ENSSSCG00000012745	ENSG00000029993	0.0166	0.7263	0.0228556
					ENSSSCG00000022093	ENSG00000103489	0.0051	0.4709	0.0108303
					ENSSSCG00000027372	ENSG00000205413	0.1112	0.2964	0.375169
					ENSSSCG00000016613	ENSG00000008311	0.0463	0.3325	0.139248
					ENSSSCG00000026016	ENSG00000131773	0.0138	0.5278	0.0261463
					ENSSSCG00000017836	ENSG00000007168	0.0011	0.1463	0.0075188
					ENSSSCG00000025870	ENSG00000188175	0.085	0.3662	0.232114
					ENSSSCG00000026658	ENSG00000177602	0.1477	0.4665	0.316613
					ENSSSCG00000015052	ENSG00000048028	0.0373	0.3255	0.114593
					ENSSSCG00000025619	ENSG00000133706	0.09	0.6399	0.140647
					ENSSSCG00000020986	ENSG00000162949	0.4463	1.1266	0.396148
					ENSSSCG00000022027	ENSG00000129003	0.1162	0.3317	0.350317
					ENSSSCG00000028967	ENSG00000215712	0.0609	0.3521	0.172962
					ENSSSCG00000023030	ENSG00000129003	0.0811	0.2405	0.337214
					ENSSSCG00000023455	ENSG00000008441	0.0568	0.2851	0.199228
					ENSSSCG00000014114	ENSG00000164329	0.0245	0.1578	0.15526
					ENSSSCG00000029773	ENSG00000197837	0	2.7253	0
					ENSSSCG00000021323	ENSG00000129003	0.0626	0.3555	0.17609
					ENSSSCG00000028088	ENSG00000146858	0.0975	0.4629	0.210629
					ENSSSCG00000020914	ENSG00000075240	0.1158	0.5456	0.212243
					ENSSSCG00000024874	ENSG00000129003	0.0439	0.3784	0.116015
					ENSSSCG00000010102	ENSG00000099960	0.1449	0.6192	0.234012
					ENSSSCG00000030519	ENSG00000094916	0	0.1759	0
					ENSSSCG00000016513	ENSG00000122778	0.164	0.5658	0.289855
					ENSSSCG00000014391	ENSG00000120318	0.0437	0.4098	0.106637
					ENSSSCG00000023124	ENSG00000072310	0.1477	0.8232	0.179422
					ENSSSCG00000007973	ENSG00000124334	0.2416	0.837	0.28865
					ENSSSCG00000025125	ENSG00000125255	0.1158	0.5738	0.201812
					ENSSSCG00000011808	ENSG00000157005	0.0039	0.2207	0.017671
					ENSSSCG00000008693	ENSG00000087269	0.1248	0.8549	0.145982
					ENSSSCG00000029497	ENSG00000267261	0.0469	4.7587	0.00985563
					ENSSSCG00000026308	ENSG00000183751	0.1781	1.0302	0.172879
					ENSSSCG00000028041	ENSG00000140577	0.1235	0.4152	0.297447
					ENSSSCG00000010450	ENSG00000107798	0.0952	0.3065	0.310604
					ENSSSCG00000023998	ENSG00000175166	0.0064	0.3301	0.0193881
					ENSSSCG00000014094	ENSG00000164252	0.0546	0.2518	0.216839
					ENSSSCG00000016514	ENSG00000214128	0.0999	0.4666	0.214102
					ENSSSCG00000009460	ENSG00000083520	0.0372	0.4125	0.0901818
					ENSSSCG00000016434	ENSG00000106615	0.0544	0.4757	0.114358
					ENSSSCG00000016516	ENSG00000105929	0.0869	0.4888	0.177782
					ENSSSCG00000003682	ENSG00000101745	0.0529	0.3706	0.142742
					ENSSSCG00000027169	ENSG00000132199	0.1005	0.592	0.169764
					ENSSSCG00000024560	ENSG00000270065	0.2834	1.274	0.222449
					ENSSSCG00000024560	ENSG00000155511	0.2411	0.7644	0.315411
					ENSSSCG00000024560	ENSG00000269977	0.2411	0.7644	0.315411
					ENSSSCG00000011809	ENSG00000198471	0.0509	0.8006	0.0635773
					ENSSSCG00000014428	ENSG00000164270	0.0457	0.3162	0.144529
					ENSSSCG00000020892	ENSG00000143185	0.2346	0.4072	0.57613
					ENSSSCG00000020892	ENSG00000143184	0.2212	0.4109	0.53833
					ENSSSCG00000025982	ENSG00000104415	0.2002	1.2396	0.161504
					ENSSSCG00000023869	ENSG00000176890	0.02	0.5313	0.0376435
					ENSSSCG00000011414	ENSG00000114737	0.0706	0.3156	0.223701
					ENSSSCG00000024121	ENSG00000179580	0.1206	0.4818	0.250311
					ENSSSCG00000022271	ENSG00000156968	0.1246	0.5898	0.211258
					ENSSSCG00000022271	ENSG00000261130	3.0362	4.6477	0.653269
					ENSSSCG00000011527	ENSG00000144619	0.0116	0.335	0.0346269
					ENSSSCG00000024431	ENSG00000181652	0.076	0.4353	0.174592
					ENSSSCG00000000266	ENSG00000123349	0.003	0.2818	0.0106458
					ENSSSCG00000016614	ENSG00000106278	0.073	0.3167	0.230502
					ENSSSCG00000030103	ENSG00000132639	0.03	0.1081	0.277521
					ENSSSCG00000011810	ENSG00000113916	0.0234	0.4022	0.05818
					ENSSSCG00000029531	ENSG00000101347	0.1006	0.3754	0.267981
					ENSSSCG00000011115	ENSG00000181192	0.058	0.7389	0.0784951
					ENSSSCG00000025065	ENSG00000069998	0.1877	1.1592	0.161922
					ENSSSCG00000023480	ENSG00000177301	0.0019	0.3894	0.0048793
					ENSSSCG00000014003	ENSG00000105556	0.1024	0.7338	0.139548
					ENSSSCG00000015053	ENSG00000149305	0.1376	0.418	0.329187
					ENSSSCG00000009531	ENSG00000151287	0.0185	0.1937	0.0955085
					ENSSSCG00000013042	ENSG00000168071	0.0933	0.5261	0.177343
					ENSSSCG00000016450	ENSG00000164867	0.0176	0.4859	0.0362214
					ENSSSCG00000013151	ENSG00000173221	0.1525	0.4298	0.354816
					ENSSSCG00000000288	ENSG00000135486	0	0.2541	0
					ENSSSCG00000010645	ENSG00000196865	0.0485	0.2705	0.179298
					ENSSSCG00000022538	ENSG00000007047	0.1494	0.8467	0.17645
					ENSSSCG00000024910	ENSG00000101342	0.1055	0.3701	0.285058
					ENSSSCG00000009532	ENSG00000134901	0.0939	0.586	0.160239
					ENSSSCG00000009388	ENSG00000198553	0.0771	0.2122	0.363336
					ENSSSCG00000030328	ENSG00000140990	0.1048	0.7586	0.138149
					ENSSSCG00000010171	ENSG00000116918	0.0182	0.3079	0.0591101
					ENSSSCG00000010171	ENSG00000270106	0.0837	0.6477	0.129226
					ENSSSCG00000029574	ENSG00000168003	0.307	1.0298	0.298116
					ENSSSCG00000027737	ENSG00000087470	0	0.2908	0
					ENSSSCG00000010108	ENSG00000099910	0.0183	0.8327	0.0219767
					ENSSSCG00000027429	ENSG00000087470	0	0.3006	0
					ENSSSCG00000009389	ENSG00000204977	0.0315	0.2524	0.124802
					ENSSSCG00000029309	ENSG00000139131	0.0671	0.4117	0.162983
					ENSSSCG00000000614	ENSG00000150086	0.0097	0.5148	0.0188423
					ENSSSCG00000011528	ENSG00000091181	0.1444	0.3994	0.361542
					ENSSSCG00000022916	ENSG00000196405	0.0003	0.3262	0.000919681
					ENSSSCG00000026930	ENSG00000233822	0	1.1498	0
					ENSSSCG00000022446	ENSG00000091490	0.0291	0.2799	0.103966
					ENSSSCG00000029576	ENSG00000196793	0.0539	0.4721	0.114171
					ENSSSCG00000023462	ENSG00000102195	0.1083	0.3264	0.331801
					ENSSSCG00000025266	ENSG00000175267	0.2109	0.3861	0.546232
					ENSSSCG00000002306	ENSG00000100626	0.0269	0.3484	0.0772101
					ENSSSCG00000027830	ENSG00000164283	0.1419	0.5221	0.271787
					ENSSSCG00000008759	ENSG00000091490	0.0962	0.5158	0.186506
					ENSSSCG00000020998	ENSG00000175267	0.0962	0.3482	0.276278
					ENSSSCG00000027572	ENSG00000242689	0.0982	0.2472	0.397249
					ENSSSCG00000007970	ENSG00000161980	0.0081	0.4666	0.0173596
					ENSSSCG00000010451	ENSG00000119922	0.1578	0.403	0.391563
					ENSSSCG00000027510	ENSG00000175267	0.1413	0.5638	0.250621
					ENSSSCG00000030255	ENSG00000114867	0.0297	0.2623	0.113229
					ENSSSCG00000022155	ENSG00000168214	0.0107	0.2238	0.0478105
					ENSSSCG00000011770	ENSG00000205981	0.0038	0.1923	0.0197608
					ENSSSCG00000007841	ENSG00000175267	0.1261	0.6206	0.20319
					ENSSSCG00000023456	ENSG00000122557	0.1655	0.3935	0.420584
					ENSSSCG00000028415	ENSG00000113088	0.1303	0.3809	0.342085
					ENSSSCG00000021534	ENSG00000115194	0.0885	0.4496	0.196842
					ENSSSCG00000007845	ENSG00000140740	0.0614	0.2623	0.234083
					ENSSSCG00000011416	ENSG00000088538	0.0077	0.2559	0.0300899
					ENSSSCG00000025234	ENSG00000067365	0.2255	0.8049	0.280159
					ENSSSCG00000008844	ENSG00000128052	0.037	0.3394	0.109016
					ENSSSCG00000011771	ENSG00000181449	0.0012	0.5374	0.00223297
					ENSSSCG00000029463	ENSG00000120868	0.2166	0.4703	0.460557
					ENSSSCG00000014095	ENSG00000132846	0.1364	0.93	0.146667
					ENSSSCG00000021585	ENSG00000180914	0.0346	1.0944	0.0316155
					ENSSSCG00000026438	ENSG00000115956	0.2291	0.7332	0.312466
					ENSSSCG00000027712	ENSG00000183785	0.0064	0.4906	0.0130453
					ENSSSCG00000025301	ENSG00000102898	0.0786	0.4753	0.165369
					ENSSSCG00000030744	ENSG00000256812	0.0523	0.2921	0.179048
					ENSSSCG00000024497	ENSG00000166736	0.0545	0.8022	0.0679382
					ENSSSCG00000009048	ENSG00000109458	0.0264	0.3754	0.070325
					ENSSSCG00000026708	ENSG00000164061	0.0815	0.3636	0.224147
					ENSSSCG00000023279	ENSG00000169247	0.0985	0.4596	0.214317
					ENSSSCG00000026572	ENSG00000197903	0	1.2844	0
					ENSSSCG00000010452	ENSG00000119917	0.1747	0.3818	0.457569
					ENSSSCG00000021084	ENSG00000197956	0.1456	0.5954	0.244541
					ENSSSCG00000002829	ENSG00000087245	0.0184	0.5729	0.0321173
					ENSSSCG00000030273	ENSG00000134077	0.2092	0.5447	0.384065
					ENSSSCG00000024698	ENSG00000038358	0.0456	0.4015	0.113574
					ENSSSCG00000023417	ENSG00000113722	0.0833	0.4356	0.19123
					ENSSSCG00000029958	ENSG00000215193	0.2342	0.4534	0.516542
					ENSSSCG00000010416	ENSG00000169740	0.0037	0.3072	0.0120443
					ENSSSCG00000010172	ENSG00000135766	0.0912	0.3302	0.276196
					ENSSSCG00000022432	ENSG00000119004	0.097	0.4665	0.207931
					ENSSSCG00000023748	ENSG00000166595	0.1295	0.6848	0.189106
					ENSSSCG00000012065	ENSG00000157542	0.0256	0.4265	0.0600234
					ENSSSCG00000027097	ENSG00000188015	0.0672	0.6651	0.101037
					ENSSSCG00000003799	ENSG00000081985	0.13	0.3308	0.392987
					ENSSSCG00000029824	ENSG00000108064	0.2362	0.3362	0.702558
					ENSSSCG00000003683	ENSG00000178127	0.0169	0.2067	0.081761
					ENSSSCG00000021476	ENSG00000164062	0.0755	0.3197	0.236159
					ENSSSCG00000021958	ENSG00000130856	0.0973	0.8101	0.120109
					ENSSSCG00000029407	ENSG00000164651	0.0033	0.682	0.00483871
					ENSSSCG00000022506	ENSG00000142156	0.0478	0.6516	0.0733579
					ENSSSCG00000010998	ENSG00000086062	0.0666	0.3173	0.209896
					ENSSSCG00000008694	ENSG00000125388	0.1376	0.9256	0.14866
					ENSSSCG00000011812	ENSG00000188001	0.0657	0.3618	0.181592
					ENSSSCG00000000289	ENSG00000123405	0.0411	0.2977	0.138058
					ENSSSCG00000016883	ENSG00000016082	0	0.2483	0
					ENSSSCG00000024197	ENSG00000090686	0.0446	0.3582	0.124511
					ENSSSCG00000021787	ENSG00000182898	0.3172	0.3048	1.04068
					ENSSSCG00000023769	ENSG00000196754	0.0504	0.5134	0.0981691
					ENSSSCG00000006222	ENSG00000180828	0.0227	0.6194	0.0366484
					ENSSSCG00000015618	ENSG00000196878	0.2392	0.9062	0.263959
					ENSSSCG00000025269	ENSG00000163191	0.1333	0.5082	0.262298
					ENSSSCG00000010453	ENSG00000185745	0.2152	0.2933	0.73372
					ENSSSCG00000024050	ENSG00000236029	0.438	1.4867	0.294612
					ENSSSCG00000024050	ENSG00000106714	0.2624	0.7969	0.329276
					ENSSSCG00000024050	ENSG00000154529	0.2644	0.79	0.334684
					ENSSSCG00000014004	ENSG00000141934	0.0719	0.6471	0.111111
					ENSSSCG00000002622	ENSG00000096092	0.0289	0.2871	0.100662
					ENSSSCG00000029614	ENSG00000164045	0.0834	0.3425	0.243504
					ENSSSCG00000016517	ENSG00000157703	0.0417	0.4599	0.0906719
					ENSSSCG00000005669	ENSG00000148343	0.0321	0.5155	0.0622696
					ENSSSCG00000026706	ENSG00000087111	0.0635	0.5109	0.12429
					ENSSSCG00000011540	ENSG00000168137	0.0454	0.2366	0.191885
					ENSSSCG00000021289	ENSG00000178950	0.1273	1.1449	0.111189
					ENSSSCG00000022145	ENSG00000117133	0.0312	0.2092	0.14914
					ENSSSCG00000023925	ENSG00000159792	0.021	0.427	0.0491803
					ENSSSCG00000010647	ENSG00000043591	0.0419	0.5878	0.0712827
					ENSSSCG00000001022	ENSG00000124783	0.0193	0.5354	0.0360478
					ENSSSCG00000023293	ENSG00000004766	0.0403	0.4133	0.0975079
					ENSSSCG00000016518	ENSG00000122779	0.0195	0.3132	0.0622605
					ENSSSCG00000024702	ENSG00000004766	0.0858	0.4538	0.18907
					ENSSSCG00000023849	ENSG00000141086	0.0616	0.3708	0.166127
					ENSSSCG00000013066	ENSG00000149503	0.0805	0.6958	0.115694
					ENSSSCG00000015378	ENSG00000105866	0.0151	0.1201	0.125729
					ENSSSCG00000027092	ENSG00000004766	0.0576	0.4672	0.123288
					ENSSSCG00000014097	ENSG00000113231	0.0394	0.3717	0.105999
					ENSSSCG00000024381	ENSG00000004766	0.0101	0.3392	0.0297759
					ENSSSCG00000028708	ENSG00000004766	0.0742	0.3886	0.190942
					ENSSSCG00000005670	ENSG00000167130	0.0185	0.2554	0.0724354
					ENSSSCG00000022982	ENSG00000004766	0.0162	0.4024	0.0402584
					ENSSSCG00000002437	ENSG00000100784	0.0726	0.6331	0.114674
					ENSSSCG00000012746	ENSG00000160131	0.0242	0.3243	0.0746223
					ENSSSCG00000017630	ENSG00000121053	0.0748	0.4617	0.16201
					ENSSSCG00000015320	ENSG00000004948	0.1958	0.6833	0.286551
					ENSSSCG00000016519	ENSG00000122787	0.1134	0.5559	0.203994
					ENSSSCG00000025592	ENSG00000073282	0.0246	0.2868	0.0857741
					ENSSSCG00000023882	ENSG00000188243	0.0574	0.4212	0.136277
					ENSSSCG00000005285	ENSG00000156052	0.0025	0.1578	0.0158428
					ENSSSCG00000005671	ENSG00000095321	0.0402	0.6789	0.0592134
					ENSSSCG00000016520	ENSG00000182158	0.0258	0.4651	0.0554719
					ENSSSCG00000015071	ENSG00000160584	0.0351	0.315	0.111429
					ENSSSCG00000028350	ENSG00000213398	0.0463	0.4403	0.105156
					ENSSSCG00000010103	ENSG00000075886	0.0006	0.6119	0.000980552
					ENSSSCG00000010103	ENSG00000198033	0.0006	0.6294	0.000953289
					ENSSSCG00000007962	ENSG00000161981	0.0237	0.762	0.0311024
					ENSSSCG00000014430	ENSG00000173210	0.0834	0.6523	0.127855
					ENSSSCG00000030234	ENSG00000185046	0.1239	0.6605	0.187585
					ENSSSCG00000020753	ENSG00000166780	0.0507	0.3833	0.132272
					ENSSSCG00000026140	ENSG00000160307	0.0159	0.4786	0.0332219
					ENSSSCG00000004076	ENSG00000112031	0.069	0.3133	0.220236
					ENSSSCG00000005672	ENSG00000119383	0.0182	0.3273	0.0556065
					ENSSSCG00000029588	ENSG00000173531	0.1246	0.751	0.165912
					ENSSSCG00000020865	ENSG00000197971	0.0211	0.5187	0.0406786
					ENSSSCG00000028609	ENSG00000124067	0.1155	0.853	0.135404
					ENSSSCG00000000034	ENSG00000100304	0.0717	0.7825	0.0916294
					ENSSSCG00000010184	ENSG00000135744	0.2215	1.2518	0.176945
					ENSSSCG00000002557	ENSG00000183828	0.0784	0.6463	0.121306
					ENSSSCG00000022517	ENSG00000149091	0.1763	2.3617	0.0746496
					ENSSSCG00000028581	ENSG00000168228	0.055	0.287	0.191638
					ENSSSCG00000024459	ENSG00000165621	0.0846	1.0317	0.0820006
					ENSSSCG00000014007	ENSG00000037280	0.0608	0.7334	0.0829016
					ENSSSCG00000022213	ENSG00000133105	0.1047	0.4115	0.254435
					ENSSSCG00000002559	ENSG00000170779	0.2097	1.2093	0.173406
					ENSSSCG00000015982	ENSG00000128709	0.0457	0.3527	0.129572
					ENSSSCG00000009049	ENSG00000170185	0.1061	0.3391	0.312887
					ENSSSCG00000022315	ENSG00000177669	0.1271	0.4773	0.26629
					ENSSSCG00000023301	ENSG00000143278	0.1216	0.5536	0.219653
					ENSSSCG00000012066	ENSG00000157551	0.0236	1.0332	0.0228417
					ENSSSCG00000022289	ENSG00000156453	0.0279	1.047	0.0266476
					ENSSSCG00000009533	ENSG00000134899	0.0864	0.4312	0.200371
					ENSSSCG00000009533	ENSG00000270181	0.0864	0.4312	0.200371
					ENSSSCG00000030023	ENSG00000184357	0.0434	0.7946	0.0546187
					ENSSSCG00000023217	ENSG00000104671	0.0074	0.3415	0.0216691
					ENSSSCG00000023587	ENSG00000164287	0.1491	0.4567	0.326473
					ENSSSCG00000027246	ENSG00000131495	0.1017	0.4517	0.225149
					ENSSSCG00000016522	ENSG00000105894	0.0212	0.2713	0.0781423
					ENSSSCG00000028470	ENSG00000109618	0.0552	0.2766	0.199566
					ENSSSCG00000002560	ENSG00000183484	0.1749	1.8156	0.0963318
					ENSSSCG00000030095	ENSG00000109906	0.0151	0.4769	0.0316628
					ENSSSCG00000023341	ENSG00000134899	0.1937	0.4746	0.408133
					ENSSSCG00000023341	ENSG00000270181	0.3477	0.731	0.47565
					ENSSSCG00000028372	ENSG00000175182	0.0171	0.2101	0.0813898
					ENSSSCG00000005678	ENSG00000148335	0.0312	0.9843	0.0316977
					ENSSSCG00000016616	ENSG00000196937	0.0161	0.159	0.101258
					ENSSSCG00000002896	ENSG00000161265	0.2311	0.9656	0.239333
					ENSSSCG00000002896	ENSG00000267120	0.4337	1.1747	0.369201
					ENSSSCG00000022318	ENSG00000157554	0.0263	0.3963	0.0663639
					ENSSSCG00000010934	ENSG00000130956	0.0557	0.338	0.164793
					ENSSSCG00000009674	ENSG00000134014	0.0728	0.4543	0.160247
					ENSSSCG00000000290	ENSG00000111481	0	0.1993	0
					ENSSSCG00000014396	ENSG00000081791	0.1084	0.4033	0.268783
					ENSSSCG00000023501	ENSG00000163394	0.0753	0.6041	0.124648
					ENSSSCG00000021157	ENSG00000091262	0.0876	0.5505	0.159128
					ENSSSCG00000009334	ENSG00000120694	0.0245	0.2943	0.0832484
					ENSSSCG00000029481	ENSG00000168993	0.0425	42.454	0.00100108
					ENSSSCG00000025893	ENSG00000116809	0.0512	0.6727	0.0761112
					ENSSSCG00000016523	ENSG00000105894	0.0978	0.3762	0.259968
					ENSSSCG00000030399	ENSG00000177034	0.0179	0.1965	0.0910941
					ENSSSCG00000027826	ENSG00000133574	0.4395	0.9383	0.4684
					ENSSSCG00000014445	ENSG00000113722	0.0831	0.4357	0.190728
					ENSSSCG00000017762	ENSG00000109101	0.0507	0.3805	0.133246
					ENSSSCG00000030314	ENSG00000183527	0.0345	0.429	0.0804196
					ENSSSCG00000027196	ENSG00000133561	0.1845	0.7055	0.261517
					ENSSSCG00000026118	ENSG00000182319	0.1268	0.6525	0.19433
					ENSSSCG00000024364	ENSG00000214360	0.2677	0.432	0.619676
					ENSSSCG00000005679	ENSG00000148331	0.0151	0.7793	0.0193764
					ENSSSCG00000004153	ENSG00000112378	0.0134	0.8215	0.0163116
					ENSSSCG00000027757	ENSG00000214253	0.1394	0.7632	0.182652
					ENSSSCG00000027793	ENSG00000087157	0.0983	0.7271	0.135195
					ENSSSCG00000029983	ENSG00000185619	0.021	0.8564	0.0245213
					ENSSSCG00000004077	ENSG00000112029	0.0999	0.312	0.320192
					ENSSSCG00000002554	ENSG00000166428	0.101	0.6508	0.155194
					ENSSSCG00000005680	ENSG00000167157	0.0156	0.4805	0.0324662
					ENSSSCG00000026532	ENSG00000137976	0.0669	0.2108	0.317362
					ENSSSCG00000011529	ENSG00000072756	0.0372	0.3255	0.114286
					ENSSSCG00000025018	ENSG00000224470	0.0271	0.1975	0.137215
					ENSSSCG00000006225	ENSG00000137561	0.1345	0.5776	0.23286
					ENSSSCG00000023081	ENSG00000164068	0.0452	0.5032	0.0898251
					ENSSSCG00000022963	ENSG00000059145	0.0937	1.2623	0.0742296
					ENSSSCG00000002839	ENSG00000166152	0.3667	1.2747	0.287676
					ENSSSCG00000026120	ENSG00000089234	0.0095	0.3644	0.0260703
					ENSSSCG00000005688	ENSG00000148344	0.0582	0.4243	0.137167
					ENSSSCG00000026098	ENSG00000164309	0.1821	0.3208	0.567643
					ENSSSCG00000026103	ENSG00000065526	0.0332	0.2847	0.116614
					ENSSSCG00000020834	ENSG00000156113	0	0.3759	0
					ENSSSCG00000016443	ENSG00000002933	0.2847	0.5663	0.502737
					ENSSSCG00000011772	ENSG00000058063	0.0308	0.2649	0.11627
					ENSSSCG00000027557	ENSG00000081377	0.0516	0.2789	0.185013
					ENSSSCG00000016885	ENSG00000213949	0.1179	0.4465	0.264054
					ENSSSCG00000003684	ENSG00000168502	0.1723	1.123	0.153428
					ENSSSCG00000015620	ENSG00000151923	0.0574	0.2916	0.196845
					ENSSSCG00000026276	ENSG00000184677	0.0909	0.3635	0.250069
					ENSSSCG00000014116	ENSG00000177034	0.0179	0.1965	0.0910941
					ENSSSCG00000023903	ENSG00000169020	0.0197	0.3192	0.0617168
					ENSSSCG00000005674	ENSG00000179058	0.224	0.4991	0.448808
					ENSSSCG00000010648	ENSG00000165813	0.0433	0.2732	0.158492
					ENSSSCG00000025432	ENSG00000078549	0.2015	0.9272	0.217321
					ENSSSCG00000029740	ENSG00000165609	0.2122	0.9143	0.23209
					ENSSSCG00000015054	ENSG00000166741	0.0577	0.3026	0.190681
					ENSSSCG00000005683	ENSG00000136816	0.0557	0.6628	0.0840374
					ENSSSCG00000010384	ENSG00000165383	0.0888	0.6312	0.140684
					ENSSSCG00000024900	ENSG00000211751	0.1595	0.7913	0.201567
					ENSSSCG00000025520	ENSG00000038210	0.0419	0.394	0.106345
					ENSSSCG00000012749	ENSG00000166049	0.6115	0.6558	0.932449
					ENSSSCG00000028187	ENSG00000211752	0.2098	0.2395	0.875992
					ENSSSCG00000010385	ENSG00000165633	0.053	0.4852	0.109233
					ENSSSCG00000021978	ENSG00000197756	0.0519	0.4727	0.109795
					ENSSSCG00000002830	ENSG00000159387	0.0896	0.4715	0.190032
					ENSSSCG00000025902	ENSG00000053900	0.0101	0.3274	0.0308491
					ENSSSCG00000028512	ENSG00000130164	0.0918	1.022	0.0898239
					ENSSSCG00000028512	ENSG00000270150	0.0918	1.022	0.0898239
					ENSSSCG00000029727	ENSG00000211753	0.2092	0.4122	0.507521
					ENSSSCG00000002307	ENSG00000100632	0	0.1228	0
					ENSSSCG00000027502	ENSG00000215375	0.0466	0.8814	0.0528704
					ENSSSCG00000000033	ENSG00000100300	0.093	0.5182	0.179467
					ENSSSCG00000029599	ENSG00000112186	0.2494	0.7572	0.329371
					ENSSSCG00000026005	ENSG00000203943	0.0139	0.1284	0.108255
					ENSSSCG00000015621	ENSG00000076356	0.0159	1.0509	0.0151299
					ENSSSCG00000009534	ENSG00000134897	0.0411	0.4043	0.101657
					ENSSSCG00000022078	ENSG00000083535	0.0666	0.3114	0.213873
					ENSSSCG00000025964	ENSG00000136827	0.0416	0.4099	0.101488
					ENSSSCG00000026317	ENSG00000125255	0.0939	0.5248	0.178925
					ENSSSCG00000006107	ENSG00000164951	0.0115	0.3029	0.0379663
					ENSSSCG00000007384	ENSG00000175121	0.1428	0.5381	0.265378
					ENSSSCG00000027601	ENSG00000189320	0.0889	0.4333	0.20517
					ENSSSCG00000015322	ENSG00000105825	0.1412	0.3513	0.401936
					ENSSSCG00000016158	ENSG00000115365	0.0428	0.3317	0.129032
					ENSSSCG00000010454	ENSG00000152778	0.038	0.2361	0.160949
					ENSSSCG00000022053	ENSG00000151465	0.0346	0.4342	0.0796868
					ENSSSCG00000016527	ENSG00000164707	0.0463	0.4588	0.100915
					ENSSSCG00000026084	ENSG00000169026	0.2116	0.9634	0.219639
					ENSSSCG00000026915	ENSG00000185658	0.1886	0.727	0.259422
					ENSSSCG00000015983	ENSG00000175879	0.0214	0.2669	0.0801798
					ENSSSCG00000015055	ENSG00000166741	0.7666	2.7893	0.274836
					ENSSSCG00000009535	ENSG00000125266	0.0138	0.1526	0.0904325
					ENSSSCG00000028805	ENSG00000173482	0.0147	0.6086	0.0241538
					ENSSSCG00000023229	ENSG00000244405	0.1549	0.5472	0.283077
					ENSSSCG00000021581	ENSG00000114859	0.0245	0.3665	0.0668486
					ENSSSCG00000026412	ENSG00000076356	0.1073	1.1781	0.0910789
					ENSSSCG00000022403	ENSG00000169877	0.2255	0.4008	0.562625
					ENSSSCG00000028760	ENSG00000102554	0.0292	0.1629	0.179251
					ENSSSCG00000016617	ENSG00000002745	0.0309	0.3005	0.102829
					ENSSSCG00000022714	ENSG00000132823	0.0422	0.2281	0.185007
					ENSSSCG00000014447	ENSG00000011083	0.0259	0.6669	0.0388364
					ENSSSCG00000028806	ENSG00000162302	0.0108	0.6183	0.0174672
					ENSSSCG00000026254	ENSG00000130032	0.0287	0.6955	0.0412653
					ENSSSCG00000027794	ENSG00000058866	0.03	0.2917	0.102845
					ENSSSCG00000024946	ENSG00000103544	0.0813	0.6217	0.13077
					ENSSSCG00000021541	ENSG00000139990	0.0399	0.3588	0.111204
					ENSSSCG00000022763	ENSG00000134324	0.134	0.9974	0.134349
					ENSSSCG00000015056	ENSG00000076043	0.043	0.1743	0.246701
					ENSSSCG00000030426	ENSG00000136819	0.009	0.6412	0.0140362
					ENSSSCG00000009050	ENSG00000109452	0.0293	0.2296	0.127613
					ENSSSCG00000003801	ENSG00000162594	0.1011	0.2871	0.352142
					ENSSSCG00000025851	ENSG00000101773	0.1729	0.4513	0.383115
					ENSSSCG00000027005	ENSG00000182199	0.1189	0.6478	0.183544
					ENSSSCG00000000267	ENSG00000139637	0.0649	0.3931	0.165098
					ENSSSCG00000021462	ENSG00000196220	0.0044	0.578	0.00761246
					ENSSSCG00000009051	ENSG00000164136	0.0999	0.3346	0.298565
					ENSSSCG00000025068	ENSG00000177464	0.0131	1.1037	0.0118692
					ENSSSCG00000022855	ENSG00000109103	0.0284	0.3277	0.0866646
					ENSSSCG00000010104	ENSG00000152082	0.0542	0.7294	0.0743077
					ENSSSCG00000010104	ENSG00000173272	0.0697	0.8523	0.0817787
					ENSSSCG00000027248	ENSG00000186432	0.0084	0.234	0.0358974
					ENSSSCG00000026054	ENSG00000155561	0.0853	0.4452	0.191599
					ENSSSCG00000016618	ENSG00000106034	0.0877	0.2701	0.324695
					ENSSSCG00000012526	ENSG00000182916	0.0379	0.1392	0.27227
					ENSSSCG00000008762	ENSG00000109689	0.0328	0.3999	0.0820205
					ENSSSCG00000030572	ENSG00000100385	0.2849	0.7889	0.361136
					ENSSSCG00000027269	ENSG00000188313	0.2099	0.6001	0.349775
					ENSSSCG00000027269	ENSG00000163746	0.2654	0.6704	0.395883
					ENSSSCG00000020662	ENSG00000185658	0.0783	1.4892	0.0525786
					ENSSSCG00000016444	ENSG00000106565	0.3663	0.644	0.568789
					ENSSSCG00000026288	ENSG00000185658	0.0631	0.4267	0.147879
					ENSSSCG00000021703	ENSG00000164591	0.0964	0.7032	0.137088
					ENSSSCG00000010173	ENSG00000010072	0.1229	0.4316	0.284754
					ENSSSCG00000028428	ENSG00000185658	0.0051	0.1808	0.028208
					ENSSSCG00000026530	ENSG00000183150	0.0557	0.4683	0.118941
					ENSSSCG00000012527	ENSG00000185222	0.0484	0.1639	0.295302
					ENSSSCG00000008677	ENSG00000013810	0.331	0.8949	0.369874
					ENSSSCG00000004078	ENSG00000146469	0.0552	0.4951	0.111493
					ENSSSCG00000027984	ENSG00000122952	0.1805	0.6484	0.278378
					ENSSSCG00000010455	ENSG00000152779	0.0412	0.2551	0.161505
					ENSSSCG00000012754	ENSG00000102287	0.1493	0.378	0.394974
					ENSSSCG00000002831	ENSG00000177508	0.0313	0.4512	0.0693706
					ENSSSCG00000027140	ENSG00000111276	0.0417	0.3005	0.138769
					ENSSSCG00000006108	ENSG00000164953	0.0578	0.2595	0.222736
					ENSSSCG00000027985	ENSG00000171596	0.1027	0.7502	0.136897
					ENSSSCG00000000031	ENSG00000100294	0.1158	0.4435	0.261105
					ENSSSCG00000024828	ENSG00000058063	0.1383	0.6468	0.213822
					ENSSSCG00000016619	ENSG00000071243	0.0074	0.327	0.02263
					ENSSSCG00000027121	ENSG00000115758	0.034	0.7003	0.0485506
					ENSSSCG00000025942	ENSG00000078070	0.0897	0.3935	0.227954
					ENSSSCG00000012528	ENSG00000166681	0.0164	0.1307	0.125478
					ENSSSCG00000023017	ENSG00000182093	0.0152	0.7315	0.0207792
					ENSSSCG00000015984	ENSG00000170166	0.0346	0.4206	0.0822634
					ENSSSCG00000028914	ENSG00000155561	0.0268	0.474	0.0565401
					ENSSSCG00000011420	ENSG00000179837	0.0163	0.4813	0.0338666
					ENSSSCG00000017835	ENSG00000132361	0.0201	0.6637	0.0302848
					ENSSSCG00000024341	ENSG00000136878	0.0283	0.6781	0.0417343
					ENSSSCG00000021377	ENSG00000155561	0.0408	0.3563	0.11451
					ENSSSCG00000000619	ENSG00000084444	0.078	0.5102	0.152881
					ENSSSCG00000026201	ENSG00000159110	0.3742	0.7499	0.499
					ENSSSCG00000024027	ENSG00000168092	0	0.281	0
					ENSSSCG00000009335	ENSG00000187676	0.0786	0.5812	0.135237
					ENSSSCG00000001910	ENSG00000129009	0.0557	0.6183	0.0900857
					ENSSSCG00000016528	ENSG00000080802	0.115	0.2233	0.515002
					ENSSSCG00000008697	ENSG00000197386	0.062	0.6927	0.0895048
					ENSSSCG00000002625	ENSG00000140905	0.2098	0.4828	0.434548
					ENSSSCG00000014939	ENSG00000134640	0.0948	0.6861	0.138172
					ENSSSCG00000021299	ENSG00000120686	0	0.3158	0
					ENSSSCG00000029582	ENSG00000164106	0.0388	0.2445	0.158691
					ENSSSCG00000010456	ENSG00000152782	0.0428	0.2703	0.158343
					ENSSSCG00000008763	ENSG00000171307	0.073	0.2664	0.274024
					ENSSSCG00000025523	ENSG00000139219	0.0801	0.3105	0.257971
					ENSSSCG00000021176	ENSG00000110031	0.0505	0.3354	0.150566
					ENSSSCG00000007968	ENSG00000007384	0.0239	0.7352	0.0325082
					ENSSSCG00000027785	ENSG00000087586	0.1121	0.5379	0.208403
					ENSSSCG00000021075	ENSG00000095627	0.1107	0.383	0.289034
					ENSSSCG00000020879	ENSG00000109670	0.0074	0.3168	0.0233586
					ENSSSCG00000014431	ENSG00000157510	0.0633	0.6175	0.10251
					ENSSSCG00000014098	ENSG00000164253	0.0402	0.2194	0.183227
					ENSSSCG00000008845	ENSG00000128039	0.0771	0.39	0.197692
					ENSSSCG00000000040	ENSG00000100167	0.006	0.2967	0.0202224
					ENSSSCG00000029208	ENSG00000214087	0.2375	0.9365	0.253604
					ENSSSCG00000024349	ENSG00000174136	0.041	0.3282	0.124924
					ENSSSCG00000001024	ENSG00000124784	0.0678	0.5886	0.115189
					ENSSSCG00000009052	ENSG00000109445	0.0288	0.4394	0.0655439
					ENSSSCG00000025524	ENSG00000185298	0.3275	1.5284	0.214276
					ENSSSCG00000005689	ENSG00000187239	0.032	0.5432	0.0589102
					ENSSSCG00000008765	ENSG00000169851	0.0128	0.3575	0.0358042
					ENSSSCG00000011813	ENSG00000090530	0.0258	0.4426	0.0582919
					ENSSSCG00000012531	ENSG00000196507	0.1067	0.3739	0.28537
					ENSSSCG00000012531	ENSG00000204071	0.1548	0.4244	0.36475
					ENSSSCG00000012531	ENSG00000204065	0.1299	0.4703	0.276207
					ENSSSCG00000023868	ENSG00000171860	0.215	0.3453	0.622647
					ENSSSCG00000010829	ENSG00000186205	0.1216	0.6277	0.193723
					ENSSSCG00000014395	ENSG00000113555	0.0765	0.5803	0.131828
					ENSSSCG00000016884	ENSG00000152684	0.0082	0.2557	0.0320688
					ENSSSCG00000006227	ENSG00000137563	0.1591	0.3479	0.457315
					ENSSSCG00000026186	ENSG00000143748	0.0634	0.3622	0.175041
					ENSSSCG00000016620	ENSG00000106025	0.0092	0.3568	0.0257848
					ENSSSCG00000028122	ENSG00000157578	0.1957	0.5733	0.341357
					ENSSSCG00000028388	ENSG00000065970	0.1697	0.8153	0.208144
					ENSSSCG00000012532	ENSG00000172465	0.0675	0.7452	0.0905797
					ENSSSCG00000020878	ENSG00000143889	0.0251	0.2605	0.0963532
					ENSSSCG00000011530	ENSG00000113851	0.0157	0.3047	0.0515261
					ENSSSCG00000027882	ENSG00000162817	0.1085	0.4941	0.219591
					ENSSSCG00000021380	ENSG00000163960	0.0178	0.2669	0.0666916
					ENSSSCG00000016533	ENSG00000146857	0.1143	0.4338	0.263485
					ENSSSCG00000016432	ENSG00000106617	0.0286	0.3411	0.0838464
					ENSSSCG00000005698	ENSG00000107130	0	0.4551	0
					ENSSSCG00000015985	ENSG00000128652	0.0128	0.3413	0.0375037
					ENSSSCG00000004080	ENSG00000120279	0.0549	0.4133	0.132833
					ENSSSCG00000010387	ENSG00000172538	0.1709	0.8106	0.210831
					ENSSSCG00000009536	ENSG00000134884	0	0.1439	0
					ENSSSCG00000029168	ENSG00000166783	0.0518	0.3472	0.149194
					ENSSSCG00000004081	ENSG00000131018	0.071	0.4508	0.157498
					ENSSSCG00000011421	ENSG00000145050	0.0195	0.2853	0.0683491
					ENSSSCG00000009537	ENSG00000204442	0.2231	0.8944	0.249441
					ENSSSCG00000000359	ENSG00000135441	0.0354	0.2872	0.123259
					ENSSSCG00000000359	ENSG00000258311	0.0731	0.3536	0.206731
					ENSSSCG00000005699	ENSG00000143341	0.6023	46.1591	0.0130483
					ENSSSCG00000010388	ENSG00000204161	0.1749	0.3533	0.495047
					ENSSSCG00000010426	ENSG00000150275	0.0663	0.3162	0.209677
					ENSSSCG00000010830	ENSG00000136630	0.1198	1.1966	0.100117
					ENSSSCG00000027795	ENSG00000203896	0.3171	0.6516	0.486648
					ENSSSCG00000024405	ENSG00000174109	0.4139	0.8823	0.469115
					ENSSSCG00000008768	ENSG00000047365	0.0721	0.2984	0.241622
					ENSSSCG00000013552	ENSG00000125734	0.1027	0.4751	0.216165
					ENSSSCG00000010105	ENSG00000136699	0.0614	0.6301	0.0974449
					ENSSSCG00000008847	ENSG00000197124	0.3868	0.9775	0.395703
					ENSSSCG00000008847	ENSG00000197134	0.3863	0.7878	0.490353
					ENSSSCG00000008847	ENSG00000146757	0.4231	0.8512	0.497063
					ENSSSCG00000008847	ENSG00000196081	0.3664	0.9164	0.399825
					ENSSSCG00000008847	ENSG00000182141	0.3735	0.9229	0.404703
					ENSSSCG00000008847	ENSG00000198039	0.4059	0.8045	0.504537
					ENSSSCG00000008847	ENSG00000196705	0.3811	0.854	0.446253
					ENSSSCG00000008847	ENSG00000229676	0.4088	0.8938	0.457373
					ENSSSCG00000008847	ENSG00000181450	0.3933	1.0266	0.383109
					ENSSSCG00000008847	ENSG00000197360	0.3973	0.864	0.459838
					ENSSSCG00000008847	ENSG00000197013	0.3916	0.7914	0.494819
					ENSSSCG00000008847	ENSG00000118620	0.412	0.8158	0.505026
					ENSSSCG00000008847	ENSG00000182111	0.394	0.8251	0.477518
					ENSSSCG00000008847	ENSG00000197123	0.395	0.8186	0.482531
					ENSSSCG00000008847	ENSG00000196172	0.414	0.85	0.487059
					ENSSSCG00000008847	ENSG00000173041	0.4098	0.7697	0.532415
					ENSSSCG00000008847	ENSG00000105750	0.3717	0.8639	0.430258
					ENSSSCG00000008847	ENSG00000197472	0.4252	0.8219	0.517338
					ENSSSCG00000008847	ENSG00000197008	0.4272	0.78	0.547692
					ENSSSCG00000008847	ENSG00000185177	0.3982	0.899	0.442937
					ENSSSCG00000008847	ENSG00000234444	0.421	0.8509	0.49477
					ENSSSCG00000008847	ENSG00000269067	0.3917	0.7444	0.526196
					ENSSSCG00000008847	ENSG00000196247	0.3789	1.1004	0.344329
					ENSSSCG00000008847	ENSG00000196109	0.3821	0.9255	0.412858
					ENSSSCG00000008847	ENSG00000131127	0.4287	0.895	0.478994
					ENSSSCG00000008847	ENSG00000197020	0.3946	0.8914	0.442674
					ENSSSCG00000008847	ENSG00000213096	0.4312	0.8295	0.519831
					ENSSSCG00000008847	ENSG00000160352	0.4226	0.9461	0.446676
					ENSSSCG00000008847	ENSG00000186777	0.4035	0.8166	0.494122
					ENSSSCG00000008847	ENSG00000197372	0.4125	1.0238	0.402911
					ENSSSCG00000008847	ENSG00000237440	0.37	0.8168	0.452987
					ENSSSCG00000008847	ENSG00000152926	0.4192	0.9827	0.42658
					ENSSSCG00000008847	ENSG00000196268	0.4169	0.9037	0.461326
					ENSSSCG00000008847	ENSG00000188171	0.4234	0.8694	0.487003
					ENSSSCG00000008847	ENSG00000256771	0.4089	0.8362	0.488998
					ENSSSCG00000008847	ENSG00000183850	0.3931	0.9792	0.40145
					ENSSSCG00000008847	ENSG00000081665	0.437	0.8908	0.49057
					ENSSSCG00000008847	ENSG00000257482	0.4194	0.9089	0.461437
					ENSSSCG00000008847	ENSG00000184635	0.3897	0.8148	0.478277
					ENSSSCG00000008847	ENSG00000160229	0.3675	0.8488	0.432964
					ENSSSCG00000008847	ENSG00000213988	0.431	0.9352	0.460864
					ENSSSCG00000008847	ENSG00000256229	0.4412	0.9461	0.466335
					ENSSSCG00000016887	ENSG00000164171	0.0688	0.3332	0.206483
					ENSSSCG00000026486	ENSG00000175318	0.1073	0.2842	0.377551
					ENSSSCG00000024753	ENSG00000197114	0.1339	0.8116	0.164983
					ENSSSCG00000014394	ENSG00000013561	0.03	0.3368	0.0890736
					ENSSSCG00000010175	ENSG00000116906	0.1125	0.4608	0.244141
					ENSSSCG00000028139	ENSG00000197599	0.201	1.4739	0.136373
					ENSSSCG00000026159	ENSG00000164953	0.0239	0.2485	0.0961771
					ENSSSCG00000029219	ENSG00000185437	0.09	0.3426	0.262697
					ENSSSCG00000010457	ENSG00000138182	0.0899	0.2893	0.31075
					ENSSSCG00000006109	ENSG00000188343	0.051	0.2315	0.220302
					ENSSSCG00000017258	ENSG00000108950	0.0348	0.4547	0.076534
					ENSSSCG00000002309	ENSG00000175985	0.0079	0.5395	0.0146432
					ENSSSCG00000030611	ENSG00000013583	0.1567	0.5787	0.270779
					ENSSSCG00000029814	ENSG00000178804	0.4133	0.7701	0.536684
					ENSSSCG00000030129	ENSG00000092208	0.0272	0.2461	0.110524
					ENSSSCG00000006290	ENSG00000117479	0.0403	0.2662	0.15139
					ENSSSCG00000000620	ENSG00000013583	0.0956	0.4175	0.228982
					ENSSSCG00000008678	ENSG00000168936	0.0439	0.6194	0.070875
					ENSSSCG00000030402	ENSG00000141627	0.0052	0.337	0.0154303
					ENSSSCG00000005701	ENSG00000130707	0.0135	0.5818	0.0232039
					ENSSSCG00000016532	ENSG00000105875	0.0312	0.4776	0.0653266
					ENSSSCG00000017259	ENSG00000108946	0.0086	0.3123	0.0275376
					ENSSSCG00000011543	ENSG00000156959	0.0049	0.3059	0.0160183
					ENSSSCG00000012534	ENSG00000123562	0.0076	0.2782	0.0273185
					ENSSSCG00000008850	ENSG00000197124	0.4094	1.3731	0.298157
					ENSSSCG00000008850	ENSG00000197134	0.3653	1.0428	0.350307
					ENSSSCG00000008850	ENSG00000146757	0.449	1.2699	0.353571
					ENSSSCG00000008850	ENSG00000196081	0.3853	1.1613	0.331783
					ENSSSCG00000008850	ENSG00000182141	0.4023	1.322	0.304312
					ENSSSCG00000008850	ENSG00000198039	0.4381	1.2061	0.363237
					ENSSSCG00000008850	ENSG00000196705	0.4012	1.2868	0.311781
					ENSSSCG00000008850	ENSG00000229676	0.3869	1.1068	0.349566
					ENSSSCG00000008850	ENSG00000181450	0.3534	1.0746	0.328867
					ENSSSCG00000008850	ENSG00000197360	0.409	1.2237	0.334232
					ENSSSCG00000008850	ENSG00000197013	0.4186	1.0546	0.396928
					ENSSSCG00000008850	ENSG00000118620	0.408	1.2713	0.320931
					ENSSSCG00000008850	ENSG00000182111	0.446	1.1767	0.379026
					ENSSSCG00000008850	ENSG00000197123	0.4472	1.4025	0.318859
					ENSSSCG00000008850	ENSG00000196172	0.4389	1.2067	0.363719
					ENSSSCG00000008850	ENSG00000173041	0.4324	1.064	0.406391
					ENSSSCG00000008850	ENSG00000105750	0.4035	1.2049	0.334883
					ENSSSCG00000008850	ENSG00000197472	0.4327	1.3415	0.322549
					ENSSSCG00000008850	ENSG00000197008	0.4959	1.5627	0.317335
					ENSSSCG00000008850	ENSG00000185177	0.4465	1.293	0.345321
					ENSSSCG00000008850	ENSG00000234444	0.457	1.199	0.381151
					ENSSSCG00000008850	ENSG00000269067	0.4236	1.0427	0.406253
					ENSSSCG00000008850	ENSG00000196247	0.3198	1.1879	0.269215
					ENSSSCG00000008850	ENSG00000196109	0.3967	1.0472	0.37882
					ENSSSCG00000008850	ENSG00000131127	0.4902	1.2683	0.386502
					ENSSSCG00000008850	ENSG00000197020	0.3783	1.3381	0.282714
					ENSSSCG00000008850	ENSG00000213096	0.4624	1.2513	0.369536
					ENSSSCG00000008850	ENSG00000160352	0.4241	1.191	0.356087
					ENSSSCG00000008850	ENSG00000186777	0.462	1.0922	0.422999
					ENSSSCG00000008850	ENSG00000197372	0.4266	1.4958	0.285199
					ENSSSCG00000008850	ENSG00000237440	0.4047	1.1333	0.357099
					ENSSSCG00000008850	ENSG00000152926	0.3619	1.1989	0.30186
					ENSSSCG00000008850	ENSG00000196268	0.4281	1.3382	0.319907
					ENSSSCG00000008850	ENSG00000188171	0.4599	1.1635	0.395273
					ENSSSCG00000008850	ENSG00000256771	0.4341	1.0711	0.405284
					ENSSSCG00000008850	ENSG00000183850	0.4166	1.5099	0.275912
					ENSSSCG00000008850	ENSG00000081665	0.4613	1.3618	0.338743
					ENSSSCG00000008850	ENSG00000257482	0.4615	1.204	0.383306
					ENSSSCG00000008850	ENSG00000184635	0.4073	1.2086	0.337001
					ENSSSCG00000008850	ENSG00000160229	0.4069	1.1571	0.351655
					ENSSSCG00000008850	ENSG00000213988	0.4503	1.2837	0.350783
					ENSSSCG00000008850	ENSG00000256229	0.4656	1.3151	0.354042
					ENSSSCG00000010389	ENSG00000177354	0.158	0.5055	0.312562
					ENSSSCG00000029770	ENSG00000116663	0.1973	0.9032	0.218446
					ENSSSCG00000013157	ENSG00000198283	0.0742	0.5318	0.139526
					ENSSSCG00000024186	ENSG00000167139	0.0452	0.4094	0.110405
					ENSSSCG00000021692	ENSG00000095596	0.0302	0.3151	0.0958426
					ENSSSCG00000001025	ENSG00000096696	0.0353	0.9737	0.0362535
					ENSSSCG00000002310	ENSG00000267909	0.0304	1.0024	0.0303272
					ENSSSCG00000010390	ENSG00000165606	0.0754	0.6201	0.121593
					ENSSSCG00000008676	ENSG00000163950	0.0557	0.946	0.0588795
					ENSSSCG00000003686	ENSG00000088756	0.0575	0.3161	0.181904
					ENSSSCG00000027896	ENSG00000070808	0.0818	0.8291	0.0986612
					ENSSSCG00000024152	ENSG00000139083	0.0087	0.2413	0.0360547
					ENSSSCG00000027524	ENSG00000087111	0.0308	0.3798	0.0810953
					ENSSSCG00000024466	ENSG00000198087	0.0922	0.2645	0.348582
					ENSSSCG00000028280	ENSG00000128534	0	0.4137	0
					ENSSSCG00000001342	ENSG00000204599	0.001	0.2655	0.00376648
					ENSSSCG00000028471	ENSG00000197057	0.1139	0.3117	0.365415
					ENSSSCG00000027905	ENSG00000076053	0.044	0.2824	0.155807
					ENSSSCG00000027905	ENSG00000255663	0.0406	0.3869	0.104937
					ENSSSCG00000026002	ENSG00000130958	0.0601	0.3031	0.198284
					ENSSSCG00000021035	ENSG00000114019	0.1744	0.7505	0.232378
					ENSSSCG00000028484	ENSG00000163347	0.0245	0.2407	0.101786
					ENSSSCG00000001180	ENSG00000168131	0.0736	0.3216	0.228856
					ENSSSCG00000008848	ENSG00000197302	0.3391	0.7454	0.454924
					ENSSSCG00000008848	ENSG00000213967	0.4456	1.0114	0.440577
					ENSSSCG00000008848	ENSG00000197701	0.3215	0.5513	0.583167
					ENSSSCG00000008848	ENSG00000269237	0.3864	0.5308	0.727958
					ENSSSCG00000008848	ENSG00000172687	0.5173	0.7807	0.66261
					ENSSSCG00000008848	ENSG00000268461	0.4718	1.4097	0.334681
					ENSSSCG00000015351	ENSG00000106460	0.01	0.3452	0.0289687
					ENSSSCG00000015074	ENSG00000149577	0.013	0.4757	0.0273281
					ENSSSCG00000021019	ENSG00000166471	0.0438	0.4019	0.108982
					ENSSSCG00000030132	ENSG00000255713	0.1141	0.4233	0.269549
					ENSSSCG00000008769	ENSG00000129226	0.1479	0.3546	0.41709
					ENSSSCG00000017260	ENSG00000070540	0.0287	0.5195	0.0552454
					ENSSSCG00000021652	ENSG00000128534	0	0.4137	0
					ENSSSCG00000009053	ENSG00000170153	0.0101	0.2879	0.0350816
					ENSSSCG00000028437	ENSG00000240583	0.3281	55.5774	0.00590348
					ENSSSCG00000028437	ENSG00000250424	0.3787	55.6063	0.00681038
					ENSSSCG00000012070	ENSG00000183778	0.1822	0.9014	0.20213
					ENSSSCG00000023658	ENSG00000184162	0.0954	0.7352	0.129761
					ENSSSCG00000011417	ENSG00000145041	0.0064	0.2292	0.0279232
					ENSSSCG00000026178	ENSG00000180332	0.0018	0.2365	0.00761099
					ENSSSCG00000000035	ENSG00000100271	0.0141	1.0183	0.0138466
					ENSSSCG00000008849	ENSG00000197302	0.3493	0.613	0.569821
					ENSSSCG00000008849	ENSG00000213967	0.4377	0.8419	0.519895
					ENSSSCG00000008849	ENSG00000197701	0.3177	0.4986	0.637184
					ENSSSCG00000008849	ENSG00000269237	0.4066	0.4749	0.85618
					ENSSSCG00000008849	ENSG00000172687	0.4883	0.6759	0.722444
					ENSSSCG00000008849	ENSG00000268461	0.4502	1.0521	0.427906
					ENSSSCG00000010831	ENSG00000143507	0.0166	0.246	0.0674797
					ENSSSCG00000023090	ENSG00000167995	0.1298	0.4713	0.275408
					ENSSSCG00000009055	ENSG00000179387	0.0907	0.3942	0.230086
					ENSSSCG00000029093	ENSG00000127928	0.0059	0.1993	0.0296036
					ENSSSCG00000022543	ENSG00000146530	0.1033	0.3664	0.281932
					ENSSSCG00000023723	ENSG00000116670	0.0042	0.4145	0.0101327
					ENSSSCG00000022421	ENSG00000188342	0.0205	0.5187	0.0395219
					ENSSSCG00000016623	ENSG00000106013	0.3151	0.3293	0.956878
					ENSSSCG00000023939	ENSG00000118094	0.3147	1.1767	0.267443
					ENSSSCG00000015622	ENSG00000174059	0.2611	0.4113	0.634816
					ENSSSCG00000009540	ENSG00000174405	0.0586	0.8051	0.072786
					ENSSSCG00000000362	ENSG00000135437	0.0713	0.33	0.216061
					ENSSSCG00000015616	ENSG00000117594	0.0862	0.4164	0.207012
					ENSSSCG00000000268	ENSG00000094914	0.0251	0.3412	0.0735639
					ENSSSCG00000009994	ENSG00000100330	0.038	0.262	0.145038
					ENSSSCG00000001917	ENSG00000103855	0.0371	0.5178	0.0716493
					ENSSSCG00000016448	ENSG00000055118	0.0139	0.4826	0.0288023
					ENSSSCG00000028376	ENSG00000145107	0.1073	0.2694	0.398293
					ENSSSCG00000002627	ENSG00000170899	0.0368	0.3005	0.122463
					ENSSSCG00000010933	ENSG00000165244	0.0722	0.4537	0.159136
					ENSSSCG00000022267	ENSG00000255713	0.1024	0.5525	0.185339
					ENSSSCG00000015380	ENSG00000164649	0.0769	0.4425	0.173785
					ENSSSCG00000002311	ENSG00000100647	0.0356	0.3364	0.105826
					ENSSSCG00000007167	ENSG00000215305	0.0263	0.4096	0.064209
					ENSSSCG00000016531	ENSG00000122783	0.2842	0.5631	0.504706
					ENSSSCG00000029354	ENSG00000213123	0.1185	0.3453	0.34318
					ENSSSCG00000009336	ENSG00000133105	0.0614	0.2931	0.209485
					ENSSSCG00000027290	ENSG00000091583	0.1089	0.4899	0.22229
					ENSSSCG00000009465	ENSG00000136111	0.0344	0.3682	0.0934275
					ENSSSCG00000012755	ENSG00000147402	0.1821	0.3458	0.526605
					ENSSSCG00000022507	ENSG00000163882	0	0.3454	0
					ENSSSCG00000011546	ENSG00000163719	0.0327	0.2934	0.111452
					ENSSSCG00000030118	ENSG00000164105	0.0462	0.1822	0.253568
					ENSSSCG00000017261	ENSG00000141337	0.1016	0.5511	0.184359
					ENSSSCG00000016438	ENSG00000013374	0.0676	0.5634	0.119986
					ENSSSCG00000025380	ENSG00000153060	0.1137	0.7949	0.143037
					ENSSSCG00000023909	ENSG00000090534	0.161	0.1676	0.960621
					ENSSSCG00000022355	ENSG00000104894	0.2616	1.4269	0.183335
					ENSSSCG00000024578	ENSG00000019144	0.0764	0.5316	0.143717
					ENSSSCG00000024788	ENSG00000113946	0.1083	0.4179	0.259153
					ENSSSCG00000001912	ENSG00000140464	0.1192	0.5735	0.207847
					ENSSSCG00000026360	ENSG00000153132	0.0604	0.2826	0.21373
					ENSSSCG00000009464	ENSG00000136111	0.0496	0.4916	0.100895
					ENSSSCG00000015059	ENSG00000137634	0.212	0.2789	0.760129
					ENSSSCG00000016625	ENSG00000077063	0.0567	0.2374	0.238837
					ENSSSCG00000023712	ENSG00000211720	0.2453	0.2564	0.956708
					ENSSSCG00000017759	ENSG00000109107	0.0066	0.3015	0.0218905
					ENSSSCG00000014099	ENSG00000171540	0	0.4054	0
					ENSSSCG00000002628	ENSG00000112144	0.0542	0.4886	0.110929
					ENSSSCG00000024486	ENSG00000168172	0.0042	0.5443	0.00771633
					ENSSSCG00000002106	ENSG00000221977	0.0779	0.2604	0.299155
					ENSSSCG00000015986	ENSG00000128645	0.0852	0.5062	0.168313
					ENSSSCG00000014448	ENSG00000183876	0.0319	0.9747	0.032728
					ENSSSCG00000025145	ENSG00000028528	0.0685	0.342	0.200292
					ENSSSCG00000016530	ENSG00000146859	0.2368	0.7495	0.315944
					ENSSSCG00000023902	ENSG00000111271	0.0425	0.4464	0.0952061
					ENSSSCG00000028222	ENSG00000145685	0.0239	0.5858	0.0407989
					ENSSSCG00000017262	ENSG00000108932	0.1001	0.6562	0.152545
					ENSSSCG00000016529	ENSG00000146856	0.0499	0.3017	0.165396
					ENSSSCG00000003687	ENSG00000082397	0.0388	0.4799	0.0808502
					ENSSSCG00000002257	ENSG00000140563	0.0377	0.2655	0.141996
					ENSSSCG00000005702	ENSG00000107164	0.0231	0.3692	0.0625677
					ENSSSCG00000025653	ENSG00000079134	0.0109	0.2556	0.0426448
					ENSSSCG00000030532	ENSG00000255713	0.0869	0.439	0.19795
					ENSSSCG00000028422	ENSG00000173465	0.0375	0.3538	0.105992
					ENSSSCG00000021027	ENSG00000177614	0.0234	0.7886	0.0296728
					ENSSSCG00000000361	ENSG00000135404	0.073	0.4268	0.17104
					ENSSSCG00000015323	ENSG00000127928	0.0059	0.1993	0.0296036
					ENSSSCG00000016449	ENSG00000106560	0.2524	0.425	0.593882
					ENSSSCG00000027971	ENSG00000064490	0.0465	0.6847	0.067913
					ENSSSCG00000013043	ENSG00000133315	0.0521	0.5334	0.0976753
					ENSSSCG00000029166	ENSG00000196290	0.1465	0.4486	0.326572
					ENSSSCG00000009060	ENSG00000196782	0.0551	0.483	0.114079
					ENSSSCG00000008770	ENSG00000174145	0.0244	0.5031	0.0484993
					ENSSSCG00000029510	ENSG00000172362	0.1043	0.586	0.177986
					ENSSSCG00000026203	ENSG00000137634	0.2354	0.3694	0.63725
					ENSSSCG00000017264	ENSG00000196704	0.0874	0.3848	0.227131
					ENSSSCG00000010185	ENSG00000143641	0.0081	0.5531	0.0146447
					ENSSSCG00000022207	ENSG00000173442	0.285	0.4709	0.605224
					ENSSSCG00000009059	ENSG00000085871	0.11	0.3306	0.332728
					ENSSSCG00000016442	ENSG00000002726	0.0986	0.905	0.10895
					ENSSSCG00000014432	ENSG00000164284	0.1041	0.6341	0.16417
					ENSSSCG00000002295	ENSG00000258466	0.4616	1.1644	0.396427
					ENSSSCG00000004948	ENSG00000137834	0.0175	0.2537	0.0689791
					ENSSSCG00000010935	ENSG00000130958	0.0415	0.3031	0.136919
					ENSSSCG00000024330	ENSG00000205155	0.0092	0.3775	0.0243709
					ENSSSCG00000024330	ENSG00000188223	0	0.3255	0
					ENSSSCG00000005703	ENSG00000130711	0.0032	0.6169	0.00518723
					ENSSSCG00000030827	ENSG00000068078	0.0539	0.6949	0.0775651
					ENSSSCG00000016535	ENSG00000122786	0.0632	0.425	0.148706
					ENSSSCG00000017263	ENSG00000120063	0.0122	0.2624	0.0464939
					ENSSSCG00000008853	ENSG00000038295	0.0231	0.3762	0.0614035
					ENSSSCG00000014393	ENSG00000113552	0.0165	0.6614	0.0249471
					ENSSSCG00000009466	ENSG00000118939	0.0109	0.2659	0.0409929
					ENSSSCG00000027464	ENSG00000173338	0.1172	0.4632	0.253022
					ENSSSCG00000016794	ENSG00000145555	0.0294	0.6425	0.0457588
					ENSSSCG00000025832	ENSG00000255713	0.0916	0.5127	0.178662
					ENSSSCG00000016454	ENSG00000213215	0.0893	0.3998	0.223362
					ENSSSCG00000016454	ENSG00000221910	0.1053	0.42	0.250714
					ENSSSCG00000011422	ENSG00000164080	0.017	0.2342	0.0725875
					ENSSSCG00000022853	ENSG00000184698	0.1336	0.8708	0.153422
					ENSSSCG00000021266	ENSG00000173327	0.1961	0.9188	0.213431
					ENSSSCG00000004951	ENSG00000103591	0.0972	0.3376	0.287915
					ENSSSCG00000005704	ENSG00000130713	0.0096	0.4022	0.0238687
					ENSSSCG00000022126	ENSG00000146648	0.0719	0.8144	0.0882859
					ENSSSCG00000022222	ENSG00000128654	0.011	0.2106	0.0522317
					ENSSSCG00000026253	ENSG00000255582	0.052	0.2703	0.192379
					ENSSSCG00000016455	ENSG00000213215	0.0896	0.3978	0.225239
					ENSSSCG00000016455	ENSG00000221910	0.1021	0.4498	0.22699
					ENSSSCG00000024452	ENSG00000103249	0.028	1.0586	0.02645
					ENSSSCG00000025270	ENSG00000090539	0.0503	0.3774	0.13328
					ENSSSCG00000016888	ENSG00000164172	0.0671	0.2967	0.226154
					ENSSSCG00000010391	ENSG00000225830	0.0845	0.3273	0.258173
					ENSSSCG00000027579	ENSG00000254901	0.0035	0.7274	0.00481166
					ENSSSCG00000025102	ENSG00000204361	0.1114	0.3307	0.336861
					ENSSSCG00000011419	ENSG00000121769	0.1157	0.2764	0.418596
					ENSSSCG00000016451	ENSG00000213203	0.2532	1.353	0.18714
					ENSSSCG00000017265	ENSG00000168646	0.0371	0.3833	0.096791
					ENSSSCG00000005706	ENSG00000097007	0.0368	0.5396	0.0681987
					ENSSSCG00000010832	ENSG00000143512	0.0895	0.5486	0.163143
					ENSSSCG00000012760	ENSG00000156009	0.3744	0.8214	0.455807
					ENSSSCG00000012760	ENSG00000185247	0.4168	0.8194	0.508665
					ENSSSCG00000012760	ENSG00000166008	0.4189	0.8695	0.481771
					ENSSSCG00000012760	ENSG00000123584	0.4189	0.8695	0.481771
					ENSSSCG00000012760	ENSG00000147381	0.4047	0.7483	0.540826
					ENSSSCG00000012760	ENSG00000198681	0.4147	0.7419	0.55897
					ENSSSCG00000012760	ENSG00000183305	0.4592	0.7332	0.626296
					ENSSSCG00000012760	ENSG00000184750	0.4592	0.7332	0.626296
					ENSSSCG00000012760	ENSG00000213401	0.4249	0.7832	0.542518
					ENSSSCG00000012760	ENSG00000197172	0.4449	0.8191	0.543157
					ENSSSCG00000012760	ENSG00000221867	0.449	0.8708	0.515618
					ENSSSCG00000016096	ENSG00000240344	0.1607	0.5924	0.271269
					ENSSSCG00000025883	ENSG00000145592	0	0.1538	0
					ENSSSCG00000014450	ENSG00000070814	0.2742	0.6972	0.393287
					ENSSSCG00000002313	ENSG00000100652	0.1127	0.4601	0.244947
					ENSSSCG00000025150	ENSG00000089692	0.2476	0.504	0.49127
					ENSSSCG00000014100	ENSG00000171530	0.1098	0.6226	0.176357
					ENSSSCG00000011424	ENSG00000164081	0.1346	0.5841	0.23044
					ENSSSCG00000008771	ENSG00000154274	0.2865	0.6789	0.422006
					ENSSSCG00000016452	ENSG00000171115	0.3056	0.6677	0.457691
					ENSSSCG00000001182	ENSG00000124657	0.075	0.3263	0.22985
					ENSSSCG00000029367	ENSG00000132357	0.2361	0.4062	0.581241
					ENSSSCG00000008675	ENSG00000168924	0.0876	1.1588	0.0755954
					ENSSSCG00000029892	ENSG00000197136	0.0372	0.5978	0.0622282
					ENSSSCG00000002741	ENSG00000102984	0.0091	0.1855	0.0490566
					ENSSSCG00000027227	ENSG00000104371	0.0821	0.581	0.141308
					ENSSSCG00000008772	ENSG00000181826	0.0993	0.7547	0.131575
					ENSSSCG00000022764	ENSG00000197136	0.0299	0.6857	0.0436051
					ENSSSCG00000004952	ENSG00000166949	0	0.3201	0
					ENSSSCG00000020711	ENSG00000172007	0.0117	0.1774	0.0659526
					ENSSSCG00000002835	ENSG00000103460	0.0126	0.2848	0.0442416
					ENSSSCG00000012757	ENSG00000147400	0.0181	0.4583	0.0394938
					ENSSSCG00000025032	ENSG00000197136	0.0519	0.8929	0.0581252
					ENSSSCG00000028220	ENSG00000213445	0.1804	1.1449	0.157568
					ENSSSCG00000023992	ENSG00000154240	0.122	0.5275	0.23128
					ENSSSCG00000015063	ENSG00000182985	0.0042	0.1665	0.0252252
					ENSSSCG00000017647	ENSG00000175175	0.0277	0.1263	0.219319
					ENSSSCG00000024114	ENSG00000131018	0.0935	0.5483	0.170527
					ENSSSCG00000022341	ENSG00000198398	0.2104	0.2406	0.87448
					ENSSSCG00000016453	ENSG00000198420	0.0173	0.6305	0.0274385
					ENSSSCG00000028653	ENSG00000163071	0.0369	0.288	0.128125
					ENSSSCG00000010459	ENSG00000148680	0.0266	0.5354	0.0496825
					ENSSSCG00000016892	ENSG00000134363	0.0153	0.3631	0.0421372
					ENSSSCG00000003532	ENSG00000169641	0.0595	0.3198	0.186054
					ENSSSCG00000016738	ENSG00000105968	0	0.2335	0
					ENSSSCG00000001026	ENSG00000168566	0.065	0.7736	0.0840228
					ENSSSCG00000022790	ENSG00000205302	0.0139	0.1908	0.0728512
					ENSSSCG00000021273	ENSG00000131018	0.0911	0.5039	0.18079
					ENSSSCG00000010937	ENSG00000130948	0.1065	0.4099	0.259819
					ENSSSCG00000020793	ENSG00000078668	0.3346	0.9222	0.362828
					ENSSSCG00000015353	ENSG00000006747	0.0384	0.3242	0.118445
					ENSSSCG00000030543	ENSG00000103187	0.0092	0.4469	0.0205863
					ENSSSCG00000021413	ENSG00000198398	0.2755	0.5052	0.545329
					ENSSSCG00000013044	ENSG00000126500	0.024	0.8825	0.0271955
					ENSSSCG00000010304	ENSG00000177791	0.0312	0.2094	0.148997
					ENSSSCG00000026553	ENSG00000014123	0.0456	0.4852	0.0939819
					ENSSSCG00000021206	ENSG00000196083	0.0582	0.315	0.184762
					ENSSSCG00000010176	ENSG00000143633	0.1351	0.412	0.327913
					ENSSSCG00000025500	ENSG00000179546	0.0379	0.5053	0.0750049
					ENSSSCG00000026156	ENSG00000169208	0.0563	0.3606	0.156129
					ENSSSCG00000030353	ENSG00000072864	0.1665	0.9189	0.181195
					ENSSSCG00000010649	ENSG00000165816	0.1281	0.5805	0.220672
					ENSSSCG00000028543	ENSG00000087301	0.0917	0.3252	0.28198
					ENSSSCG00000005705	ENSG00000188710	0.2816	0.461	0.610846
					ENSSSCG00000015988	ENSG00000170144	0	0.1437	0
					ENSSSCG00000016626	ENSG00000001626	0.0451	0.2943	0.153245
					ENSSSCG00000026747	ENSG00000087301	0.1975	0.4579	0.431317
					ENSSSCG00000022705	ENSG00000165821	0.0315	0.3445	0.0914369
					ENSSSCG00000016457	ENSG00000221855	0.1985	0.6186	0.320886
					ENSSSCG00000015324	ENSG00000127920	0.0063	0.326	0.0193252
					ENSSSCG00000002898	ENSG00000267796	0.0164	0.5575	0.029417
					ENSSSCG00000027395	ENSG00000136274	0.4445	1.2167	0.365332
					ENSSSCG00000016539	ENSG00000085662	0.07	0.5136	0.136293
					ENSSSCG00000014433	ENSG00000145882	0.0651	1.0402	0.0625841
					ENSSSCG00000005707	ENSG00000130720	0.0311	0.6809	0.0456748
					ENSSSCG00000002296	ENSG00000072042	0.0572	0.3052	0.187418
					ENSSSCG00000014392	ENSG00000131507	0.1068	0.5952	0.179435
					ENSSSCG00000016458	ENSG00000185899	0.2317	0.7244	0.319851
					ENSSSCG00000011261	ENSG00000114742	0	0.26	0
					ENSSSCG00000016435	ENSG00000082014	0.0096	0.3314	0.028968
					ENSSSCG00000023194	ENSG00000085377	0.0077	0.3018	0.0255136
					ENSSSCG00000003802	ENSG00000116704	0.0312	0.1586	0.196721
					ENSSSCG00000015383	ENSG00000136237	0.0298	0.3204	0.0930087
					ENSSSCG00000000625	ENSG00000070018	0.0061	0.2132	0.0286116
					ENSSSCG00000022176	ENSG00000159335	0.2115	0.9328	0.226737
					ENSSSCG00000014298	ENSG00000113575	0.0037	0.2035	0.0181818
					ENSSSCG00000020780	ENSG00000185198	0.1855	0.9873	0.187886
					ENSSSCG00000028804	ENSG00000117477	0.0784	0.3168	0.247475
					ENSSSCG00000016095	ENSG00000013441	0.0254	0.2754	0.0922295
					ENSSSCG00000030396	ENSG00000145391	0.0078	0.3963	0.0196821
					ENSSSCG00000016459	ENSG00000146904	0.0513	0.473	0.108457
					ENSSSCG00000028709	ENSG00000138675	0.052	0.7229	0.0719325
					ENSSSCG00000002314	ENSG00000198732	0.0122	0.3034	0.0402109
					ENSSSCG00000005710	ENSG00000050555	0.0888	0.5776	0.15374
					ENSSSCG00000002629	ENSG00000112146	0.0337	0.3231	0.104302
					ENSSSCG00000030276	ENSG00000123572	0.1007	0.2488	0.404743
					ENSSSCG00000006110	ENSG00000183808	0.0615	0.3214	0.19135
					ENSSSCG00000021314	ENSG00000071994	0.1452	0.404	0.359406
					ENSSSCG00000015352	ENSG00000122644	0.0023	0.2842	0.00809289
					ENSSSCG00000023727	ENSG00000108395	0.0411	0.2435	0.168789
					ENSSSCG00000021190	ENSG00000099866	0.3478	1.4268	0.243762
					ENSSSCG00000020872	ENSG00000162366	0.086	0.7227	0.118998
					ENSSSCG00000010460	ENSG00000148688	0.0522	0.2791	0.18703
					ENSSSCG00000022125	ENSG00000168172	0.0076	0.3594	0.0211464
					ENSSSCG00000011425	ENSG00000164080	0.0256	0.2245	0.114031
					ENSSSCG00000010999	ENSG00000122692	0	0.2999	0
					ENSSSCG00000023806	ENSG00000175928	0.0191	0.314	0.060828
					ENSSSCG00000028983	ENSG00000065882	0.0448	0.5518	0.0811888
					ENSSSCG00000008854	ENSG00000109472	0.056	0.5304	0.105581
					ENSSSCG00000016541	ENSG00000205060	0.0787	0.5446	0.14451
					ENSSSCG00000014434	ENSG00000127743	0.0461	0.523	0.0881453
					ENSSSCG00000015325	ENSG00000105829	0.0189	0.1694	0.11157
					ENSSSCG00000026047	ENSG00000100304	0.2204	1.2721	0.173257
					ENSSSCG00000016742	ENSG00000136286	0.043	0.6352	0.0676952
					ENSSSCG00000003954	ENSG00000186973	0.0805	0.3534	0.227787
					ENSSSCG00000003954	ENSG00000164556	0.084	0.5782	0.145278
					ENSSSCG00000017837	ENSG00000132359	0.0328	0.4006	0.0818772
					ENSSSCG00000002747	ENSG00000118557	0.1462	0.4441	0.329205
					ENSSSCG00000024811	ENSG00000111652	0.1053	0.6266	0.16805
					ENSSSCG00000024445	ENSG00000165819	0.0108	0.2047	0.0527601
					ENSSSCG00000028988	ENSG00000003989	0.2076	0.7078	0.293303
					ENSSSCG00000022127	ENSG00000078043	0.0286	0.277	0.103249
					ENSSSCG00000005711	ENSG00000126883	0.1003	0.5016	0.19996
					ENSSSCG00000025077	ENSG00000176294	0.0643	0.5539	0.116086
					ENSSSCG00000000036	ENSG00000100266	0.0315	0.5837	0.0539661
					ENSSSCG00000012535	ENSG00000188828	0.0248	0.2559	0.0969129
					ENSSSCG00000003803	ENSG00000203963	0.2752	0.3228	0.85254
					ENSSSCG00000027567	ENSG00000078043	0.0547	0.2665	0.205253
					ENSSSCG00000024684	ENSG00000123473	0.1556	0.2376	0.654882
					ENSSSCG00000015257	ENSG00000166105	0.1726	0.5978	0.288725
					ENSSSCG00000009061	ENSG00000164134	0.0036	0.1699	0.0211889
					ENSSSCG00000009203	ENSG00000145335	0.0103	0.2368	0.0434966
					ENSSSCG00000024420	ENSG00000205835	0.0779	0.3094	0.251778
					ENSSSCG00000013072	ENSG00000134824	0.0646	0.5475	0.117991
					ENSSSCG00000015326	ENSG00000164692	0.037	0.2262	0.163572
					ENSSSCG00000002630	ENSG00000137270	0.1971	0.5787	0.340591
					ENSSSCG00000008944	ENSG00000056291	0.1239	0.4045	0.306304
					ENSSSCG00000007168	ENSG00000132635	0.0517	0.3248	0.159175
					ENSSSCG00000008857	ENSG00000052802	0.0228	0.4137	0.0551124
					ENSSSCG00000027742	ENSG00000124226	0.0207	0.294	0.0704082
					ENSSSCG00000008696	ENSG00000188981	0.0679	0.307	0.221173
					ENSSSCG00000021130	ENSG00000241370	0.0607	0.4661	0.13023
					ENSSSCG00000025295	ENSG00000131507	0.0093	0.3463	0.0268553
					ENSSSCG00000024780	ENSG00000104231	0.0325	0.2777	0.117033
					ENSSSCG00000000363	ENSG00000135414	0.0042	0.2194	0.0191431
					ENSSSCG00000008698	ENSG00000159788	0.0957	0.9109	0.105061
					ENSSSCG00000007169	ENSG00000198326	0.0867	0.5655	0.153316
					ENSSSCG00000008774	ENSG00000065882	0.0287	0.3484	0.0823766
					ENSSSCG00000007170	ENSG00000088882	0.0564	0.4007	0.140754
					ENSSSCG00000003690	ENSG00000170579	0.0106	0.2971	0.0356782
					ENSSSCG00000026749	ENSG00000147872	0.1474	0.4163	0.354072
					ENSSSCG00000010833	ENSG00000143498	0.1009	0.4769	0.211575
					ENSSSCG00000027479	ENSG00000173039	0.1632	0.6633	0.246043
					ENSSSCG00000000292	ENSG00000161642	0.0168	0.2081	0.0807304
					ENSSSCG00000021686	ENSG00000116544	0.0034	0.2573	0.0132141
					ENSSSCG00000015461	ENSG00000174469	0.0069	0.4589	0.015036
					ENSSSCG00000029330	ENSG00000103723	0.0637	0.4869	0.130828
					ENSSSCG00000014008	ENSG00000161055	0.4247	1.0526	0.403477
					ENSSSCG00000013551	ENSG00000125730	0.3635	1.7601	0.206522
					ENSSSCG00000001071	ENSG00000137177	0.0198	0.4938	0.0400972
					ENSSSCG00000023616	ENSG00000099804	0.061	1.607	0.0379589
					ENSSSCG00000009075	ENSG00000164073	0.0778	0.2985	0.260637
					ENSSSCG00000026282	ENSG00000118702	0.0878	0.4113	0.213469
					ENSSSCG00000011423	ENSG00000164082	0.0751	0.5756	0.130473
					ENSSSCG00000017758	ENSG00000076382	0.1217	0.2887	0.421545
					ENSSSCG00000010428	ENSG00000107984	0.0416	0.3636	0.114411
					ENSSSCG00000000472	ENSG00000139233	0.0515	0.3931	0.13101
					ENSSSCG00000010303	ENSG00000166317	0.0499	0.3113	0.160296
					ENSSSCG00000007171	ENSG00000088881	0.0082	0.3797	0.021596
					ENSSSCG00000028712	ENSG00000171953	0.2246	1.4516	0.154726
					ENSSSCG00000015462	ENSG00000196511	0.0636	0.3099	0.205227
					ENSSSCG00000016542	ENSG00000155530	0.1531	0.3295	0.464643
					ENSSSCG00000023820	ENSG00000122515	0.045	0.5588	0.0805297
					ENSSSCG00000021715	ENSG00000140675	0.1012	0.9705	0.104276
					ENSSSCG00000025311	ENSG00000254673	0.0801	0.9386	0.0853399
[truncated: 16,690 more rows]
