# Supplementary material for: Improved Detection and Characterization of Copy Number Variations Among Diverse Pig Breeds by Array CGH
Source: G3 (Bethesda). 2015 Apr 22;5(6):1253–61. doi: 10.1534/g3.115.018473 (PMC4478553; doi:10.1534/g3.115.018473)
Supplement: Supporting Information [file supp_g3.115.018473_TableS5.xlsx]

## Sheet: Table S5
Table S5. CNVRs affecting single copy genes conserved among other mammals
CNVRs									Gene1				Gene 2
CNVR#	chr	start	end	length	type	#animals	frequency	animals	Ensembl ID	Name	Type	Position	Ensembl ID	Name	Type	Position
24	1	143952751	143961810	9060	gain	1	unique	Z5	ENSSSCG00000004729	GANC	protein_coding	143913320-143989825
99	11	53962111	53971230	9120	loss	2	16.67	A1 R2	ENSSSCG00000009473	MYCBP2	protein_coding	53801803-54034304
125	12	23226751	23420310	193560	loss	1	unique	Y2	ENSSSCG00000017505	MED1	protein_coding	23294149-23322186	ENSSSCG00000017506	FBXL20	protein_coding	23327375-23418535
131	12	44458291	44480670	22380	loss	1	unique	Z2	ENSSSCG00000017735	RHOT1	protein_coding	44462633-44500419
132	12	44772751	44831550	58800	loss	1	unique	W1	ENSSSCG00000017744	SUZ12	protein_coding	44774782-44821450
149	13	14172601	14182290	9690	loss	1	unique	A1	ENSSSCG00000011213	TOP2B	protein_coding	14120032-14187840
164	13	141232501	141266310	33810	loss	8	66.67	A1 DN1 DN5 M2 MS7 R2 Z2 Z5	ENSSSCG00000011827	LSG1	protein_coding	141225232-141253596
192	14	6999751	7076310	76560	loss	1	unique	A1	ENSSSCG00000030228	PIWIL2	protein_coding	6997778-7064207
194	14	12582001	12593160	11160	loss	1	unique	Z2	ENSSSCG00000020846	SCARA3	protein_coding	12546463-12582735
199	14	34672561	34760550	87990	loss	1	unique	Y2	ENSSSCG00000009834	SCA2	protein_coding	34660727-34767837
388	2	162186751	162565350	378600	gain	12	100	A1 C3 DN1 DN5 M2 MS7 MS8 R2 W1 Y2 Z2 Z5	ENSSSCG00000014557	RIC8A	protein_coding	162186807-162192534
421	3	109670281	109757370	87090	loss	1	unique	DN1	ENSSSCG00000008498	HEATR5B	protein_coding	109692688-109810357
458	4	66772681	66780060	7380	gain	3	25	MS8 Z2 Z5	ENSSSCG00000006172	PI15	protein_coding	66776708-66802989
461	4	90331471	90340050	8580	loss	1	unique	C3	ENSSSCG00000006299	TBX19	protein_coding	90338614-90371885
580	7	25359751	26673810	1314060	both	12	100	A1 C3 DN1 DN5 M2 MS7 MS8 R2 W1 Y2 Z2 Z5	ENSSSCG00000030598	OR12D3	protein_coding	25760807-25761754
620	8	43301791	43891650	589860	gain	2	16.67	C3 Y2	ENSSSCG00000008842	KIT	protein_coding	43550236-43602062
656	9	9549001	9614310	65310	loss	6	50	A1 DN1 DN5 M2 W1 Y2	ENSSSCG00000014838	PGM2L1	protein_coding	9531928-9564301
663	9	44475991	44484810	8820	gain	1	unique	Z2	ENSSSCG00000015036	DIXDC1	protein_coding	44457413-44526116
757	X	142345201	142566810	221610	both	7	58.33	A1 DN5 MS7 MS8 W1 Z2 Z5	ENSSSCG00000012796	MECP2	protein_coding	142292791-142349420
