# Supplementary material for: Improved Detection and Characterization of Copy Number Variations Among Diverse Pig Breeds by Array CGH
Source: G3 (Bethesda). 2015 Apr 22;5(6):1253–61. doi: 10.1534/g3.115.018473 (PMC4478553; doi:10.1534/g3.115.018473)
Supplement: Supporting Information [file supp_g3.115.018473_TableS6.xlsx]

## Sheet: Table S6
Table S6. Gene Ontology of genes in CNVRs identified
Category	Category	Term	Count	%	PValue	Genes	List Total	Pop Hits	Pop Total	Fold Enrichment	Bonferroni	Benjamini	FDR
GOTERM_	GOTERM_BP_FAT	GO:0007608~sensory perception of smell	79	16.1554	1.79651e-43	ENSG00000168828, ENSG00000171944, ENSG00000178586, ENSG00000181371, ENSG00000181767, ENSG00000205497, ENSG00000205495, ENSG00000205496, ENSG00000112462, ENSG00000167360, ENSG00000136839, ENSG00000172464, ENSG00000188124, ENSG00000182634, ENSG00000206536, ENSG00000174914, ENSG00000188324, ENSG00000170803, ENSG00000186119, ENSG00000172199, ENSG00000186400, ENSG00000185926, ENSG00000172146, ENSG0000…	361	431	13528	6.86873	2.56003e-40	2.56003e-40	2.96645e-40
GOTERM_	GOTERM_MF_FAT	GO:0004984~olfactory receptor activity	78	15.9509	4.77914e-43	ENSG00000168828, ENSG00000171944, ENSG00000178586, ENSG00000181371, ENSG00000181767, ENSG00000205497, ENSG00000205495, ENSG00000205496, ENSG00000112462, ENSG00000167360, ENSG00000136839, ENSG00000172464, ENSG00000188124, ENSG00000182634, ENSG00000206536, ENSG00000174914, ENSG00000188324, ENSG00000170803, ENSG00000186119, ENSG00000172199, ENSG00000186400, ENSG00000185926, ENSG00000172146, ENSG0000…	342	431	12983	6.87015	2.58073e-40	2.58073e-40	6.9566e-40
GOTERM_	GOTERM_BP_FAT	GO:0007606~sensory perception of chemical stimulus	79	16.1554	4.48725e-40	ENSG00000168828, ENSG00000171944, ENSG00000178586, ENSG00000181371, ENSG00000181767, ENSG00000205497, ENSG00000205495, ENSG00000205496, ENSG00000112462, ENSG00000167360, ENSG00000136839, ENSG00000172464, ENSG00000188124, ENSG00000182634, ENSG00000206536, ENSG00000174914, ENSG00000188324, ENSG00000170803, ENSG00000186119, ENSG00000172199, ENSG00000186400, ENSG00000185926, ENSG00000172146, ENSG0000…	361	478	13528	6.19335	6.39434e-37	3.19717e-37	7.40947e-37
GOTERM_	GOTERM_BP_FAT	GO:0007600~sensory perception	82	16.7689	3.14003e-26	ENSG00000168828, ENSG00000171944, ENSG00000178586, ENSG00000181371, ENSG00000181767, ENSG00000205497, ENSG00000205495, ENSG00000205496, ENSG00000112462, ENSG00000167360, ENSG00000136839, ENSG00000172464, ENSG00000188124, ENSG00000182634, ENSG00000206536, ENSG00000174914, ENSG00000188324, ENSG00000170803, ENSG00000186119, ENSG00000172199, ENSG00000186400, ENSG00000185926, ENSG00000172146, ENSG0000…	361	810	13528	3.79363	4.47454e-23	1.49151e-23	5.1849e-23
GOTERM_	GOTERM_BP_FAT	GO:0050890~cognition	84	17.1779	3.21659e-24	ENSG00000168828, ENSG00000171944, ENSG00000178586, ENSG00000181371, ENSG00000181767, ENSG00000205497, ENSG00000205495, ENSG00000205496, ENSG00000112462, ENSG00000167360, ENSG00000136839, ENSG00000172464, ENSG00000188124, ENSG00000182634, ENSG00000206536, ENSG00000174914, ENSG00000188324, ENSG00000170803, ENSG00000186119, ENSG00000172199, ENSG00000186400, ENSG00000185926, ENSG00000172146, ENSG0000…	361	909	13528	3.46291	4.58365e-21	1.14591e-21	5.31133e-21
GOTERM_	GOTERM_BP_FAT	GO:0007186~G-protein coupled receptor protein signaling pathway	86	17.5869	1.86654e-19	ENSG00000168828, ENSG00000171944, ENSG00000178586, ENSG00000181371, ENSG00000181767, ENSG00000205497, ENSG00000157680, ENSG00000205495, ENSG00000205496, ENSG00000112462, ENSG00000167360, ENSG00000136839, ENSG00000172464, ENSG00000188124, ENSG00000182634, ENSG00000206536, ENSG00000174914, ENSG00000188324, ENSG00000170803, ENSG00000186119, ENSG00000172199, ENSG00000186400, ENSG00000185926, ENSG0000…	361	1123	13528	2.86976	2.65982e-16	5.31963e-17	3.08208e-16
GOTERM_	GOTERM_BP_FAT	GO:0050877~neurological system process	87	17.7914	5.68935e-18	ENSG00000168828, ENSG00000171944, ENSG00000178586, ENSG00000181371, ENSG00000181767, ENSG00000205497, ENSG00000205495, ENSG00000205496, ENSG00000112462, ENSG00000167360, ENSG00000136839, ENSG00000172464, ENSG00000188124, ENSG00000182634, ENSG00000206536, ENSG00000174914, ENSG00000188324, ENSG00000170803, ENSG00000186119, ENSG00000172199, ENSG00000186400, ENSG00000185926, ENSG00000172146, ENSG0000…	361	1210	13528	2.69439	8.10733e-15	1.35122e-15	9.39441e-15
GOTERM_	GOTERM_BP_FAT	GO:0007166~cell surface receptor linked signal transduction	102	20.8589	3.82491e-13	ENSG00000071537, ENSG00000119729, ENSG00000168828, ENSG00000171944, ENSG00000178586, ENSG00000163785, ENSG00000205497, ENSG00000205495, ENSG00000205496, ENSG00000112462, ENSG00000167360, ENSG00000172464, ENSG00000188124, ENSG00000188324, ENSG00000170803, ENSG00000172199, ENSG00000186400, ENSG00000113658, ENSG00000184166, ENSG00000146378, ENSG00000181718, ENSG00000197938, ENSG00000132694, ENSG0000…	361	1856	13528	2.05944	5.45022e-10	7.78604e-11	6.3155e-10
GOTERM_	GOTERM_CC_FAT	GO:0005886~plasma membrane	148	30.2658	5.13716e-07	ENSG00000119729, ENSG00000168828, ENSG00000171944, ENSG00000075651, ENSG00000178586, ENSG00000163785, ENSG00000102189, ENSG00000102524, ENSG00000149527, ENSG00000205497, ENSG00000205495, ENSG00000204525, ENSG00000205496, ENSG00000112462, ENSG00000167360, ENSG00000172464, ENSG00000188124, ENSG00000188324, ENSG00000170803, ENSG00000186400, ENSG00000172199, ENSG00000040731, ENSG00000184166, ENSG0000…	353	3777	12782	1.41886	0.000163348	0.000163348	0.000692574
GOTERM_	GOTERM_CC_FAT	GO:0031224~intrinsic to membrane	193	39.4683	5.64762e-06	ENSG00000071537, ENSG00000123983, ENSG00000168828, ENSG00000168077, ENSG00000163785, ENSG00000054392, ENSG00000204525, ENSG00000169330, ENSG00000153395, ENSG00000152910, ENSG00000188324, ENSG00000172199, ENSG00000040731, ENSG00000113658, ENSG00000184166, ENSG00000146378, ENSG00000089060, ENSG00000104635, ENSG00000084453, ENSG00000174358, ENSG00000197938, ENSG00000196098, ENSG00000079931, ENSG0000…	353	5485	12782	1.2741	0.00179434	0.000897571	0.00761368
GOTERM_	GOTERM_CC_FAT	GO:0016021~integral to membrane	187	38.2413	8.0528e-06	ENSG00000071537, ENSG00000123983, ENSG00000168828, ENSG00000171944, ENSG00000178586, ENSG00000168077, ENSG00000172765, ENSG00000163785, ENSG00000054392, ENSG00000102524, ENSG00000140526, ENSG00000205497, ENSG00000204525, ENSG00000205495, ENSG00000205496, ENSG00000169330, ENSG00000112462, ENSG00000167360, ENSG00000148482, ENSG00000124786, ENSG00000172464, ENSG00000188124, ENSG00000153395, ENSG0000…	353	5297	12782	1.27831	0.00255752	0.000853236	0.010856
GOTERM_	GOTERM_BP_FAT	GO:0002474~antigen processing and presentation of peptide antigen via MHC class I	6	1.22699	6.16883e-05	ENSG00000204632, ENSG00000204592, ENSG00000204525, ENSG00000206503, ENSG00000164308, ENSG00000204642	361	17	13528	13.226	0.0841553	0.0109284	0.101813
GOTERM_	GOTERM_MF_FAT	GO:0020037~heme binding	12	2.45399	0.000339252	ENSG00000108242, ENSG00000142973, ENSG00000162365, ENSG00000138115, ENSG00000138109, ENSG00000164040, ENSG00000086991, ENSG00000100197, ENSG00000019186, ENSG00000165841, ENSG00000186377, ENSG00000187048	342	121	12983	3.76483	0.167421	0.0875424	0.492688
GOTERM_	GOTERM_MF_FAT	GO:0046906~tetrapyrrole binding	12	2.45399	0.000586983	ENSG00000108242, ENSG00000142973, ENSG00000162365, ENSG00000138115, ENSG00000138109, ENSG00000164040, ENSG00000086991, ENSG00000100197, ENSG00000019186, ENSG00000165841, ENSG00000186377, ENSG00000187048	342	129	12983	3.53135	0.271716	0.100295	0.851031
GOTERM_	GOTERM_BP_FAT	GO:0048002~antigen processing and presentation of peptide antigen	6	1.22699	0.000770091	ENSG00000204632, ENSG00000204592, ENSG00000204525, ENSG00000206503, ENSG00000164308, ENSG00000204642	361	28	13528	8.03008	0.666396	0.114832	1.26403
GOTERM_	GOTERM_MF_FAT	GO:0019825~oxygen binding	7	1.43149	0.000843163	ENSG00000108242, ENSG00000142973, ENSG00000138115, ENSG00000138109, ENSG00000086991, ENSG00000165841, ENSG00000187048	342	43	12983	6.17986	0.365869	0.10763	1.22033
GOTERM_	GOTERM_MF_FAT	GO:0032393~MHC class I receptor activity	5	1.02249	0.000848628	ENSG00000204632, ENSG00000204592, ENSG00000204525, ENSG00000206503, ENSG00000204642	342	17	12983	11.1653	0.367739	0.0876127	1.2282
GOTERM_	GOTERM_MF_FAT	GO:0016712~oxidoreductase activity, acting on paired donors, with incorporation or reduction of molecular oxygen, reduced flavin or flavoprotein as one donor, and incorporation of one atom of oxygen	6	1.22699	0.00100728	ENSG00000108242, ENSG00000142973, ENSG00000138115, ENSG00000138109, ENSG00000100197, ENSG00000186377	342	30	12983	7.5924	0.419696	0.0867089	1.45624
GOTERM_	GOTERM_MF_FAT	GO:0009055~electron carrier activity	15	3.06748	0.00212322	ENSG00000108242, ENSG00000178741, ENSG00000138115, ENSG00000138109, ENSG00000019186, ENSG00000165841, ENSG00000188641, ENSG00000142973, ENSG00000162365, ENSG00000086991, ENSG00000100197, ENSG00000145494, ENSG00000186377, ENSG00000187048, ENSG00000164182	342	221	12983	2.57661	0.682652	0.151229	3.04651
GOTERM_	GOTERM_BP_FAT	GO:0006829~zinc ion transport	5	1.02249	0.00343746	ENSG00000029364, ENSG00000148482, ENSG00000152683, ENSG00000104635, ENSG00000138821	361	24	13528	7.80702	0.992604	0.387791	5.52718
GOTERM_	GOTERM_MF_FAT	GO:0070330~aromatase activity	5	1.02249	0.00382243	ENSG00000108242, ENSG00000142973, ENSG00000138115, ENSG00000100197, ENSG00000186377	342	25	12983	7.5924	0.87357	0.227798	5.42213
GOTERM_	GOTERM_CC_FAT	GO:0042612~MHC class I protein complex	5	1.02249	0.0068639	ENSG00000204632, ENSG00000204592, ENSG00000204525, ENSG00000206503, ENSG00000204642	353	28	12782	6.46601	0.888111	0.421641	8.86754
GOTERM_	GOTERM_MF_FAT	GO:0005506~iron ion binding	17	3.47648	0.00746408	ENSG00000108242, ENSG00000145996, ENSG00000178741, ENSG00000138115, ENSG00000138109, ENSG00000164040, ENSG00000019186, ENSG00000165841, ENSG00000188641, ENSG00000142973, ENSG00000162365, ENSG00000087842, ENSG00000086991, ENSG00000173120, ENSG00000100197, ENSG00000186377, ENSG00000187048	342	308	12983	2.0953	0.982503	0.362069	10.332
GOTERM_	GOTERM_MF_FAT	GO:0004693~cyclin-dependent protein kinase activity	5	1.02249	0.00747167	ENSG00000156345, ENSG00000065883, ENSG00000111837, ENSG00000167258, ENSG00000059758	342	30	12983	6.327	0.982575	0.333013	10.342
GOTERM_	GOTERM_CC_FAT	GO:0000792~heterochromatin	5	1.02249	0.025703	ENSG00000121481, ENSG00000169057, ENSG00000178691, ENSG00000077097, ENSG00000108468	353	41	12782	4.41581	0.999747	0.809115	29.6052
GOTERM_	GOTERM_BP_FAT	GO:0042742~defense response to bacterium	8	1.63599	0.0299416	ENSG00000164047, ENSG00000203970, ENSG00000136011, ENSG00000214642, ENSG00000214643, ENSG00000075651, ENSG00000177684, ENSG00000188257	361	112	13528	2.67669	1	0.980514	39.4654
GOTERM_	GOTERM_CC_FAT	GO:0019898~extrinsic to membrane	22	4.49898	0.0327573	ENSG00000108242, ENSG00000135090, ENSG00000006114, ENSG00000153721, ENSG00000100815, ENSG00000138115, ENSG00000138109, ENSG00000182901, ENSG00000165841, ENSG00000087053, ENSG00000102189, ENSG00000188257, ENSG00000142973, ENSG00000162365, ENSG00000136152, ENSG00000100197, ENSG00000159314, ENSG00000075884, ENSG00000186377, ENSG00000187048, ENSG00000070159, ENSG00000119509	353	494	12782	1.61257	0.999975	0.828849	36.1747
GOTERM_	GOTERM_BP_FAT	GO:0000041~transition metal ion transport	6	1.22699	0.0405118	ENSG00000029364, ENSG00000148482, ENSG00000152683, ENSG00000069018, ENSG00000104635, ENSG00000138821	361	71	13528	3.16679	1	0.992634	49.4834
GOTERM_	GOTERM_MF_FAT	GO:0005085~guanyl-nucleotide exchange factor activity	9	1.84049	0.0472909	ENSG00000147459, ENSG00000156011, ENSG00000107554, ENSG00000205726, ENSG00000132694, ENSG00000116641, ENSG00000177963, ENSG00000180263, ENSG00000156299	342	152	12983	2.24775	1	0.907287	50.5983
GOTERM_	GOTERM_BP_FAT	GO:0035023~regulation of Rho protein signal transduction	7	1.43149	0.0485542	ENSG00000107554, ENSG00000205726, ENSG00000132694, ENSG00000116641, ENSG00000159314, ENSG00000180263, ENSG00000156299	361	99	13528	2.64965	1	0.995729	56.0386
GOTERM_	GOTERM_MF_FAT	GO:0033767~4-hydroxyacetophenone monooxygenase activity	2	0.408998	0.0518423	ENSG00000138109, ENSG00000165841	342	2	12983	37.962	1	0.908878	53.9246
GOTERM_	GOTERM_MF_FAT	GO:0018685~alkane 1-monooxygenase activity	2	0.408998	0.0518423	ENSG00000162365, ENSG00000187048	342	2	12983	37.962	1	0.908878	53.9246
GOTERM_	GOTERM_MF_FAT	GO:0018676~(S)-limonene 7-monooxygenase activity	2	0.408998	0.0518423	ENSG00000138109, ENSG00000165841	342	2	12983	37.962	1	0.908878	53.9246
GOTERM_	GOTERM_MF_FAT	GO:0018675~(S)-limonene 6-monooxygenase activity	2	0.408998	0.0518423	ENSG00000138109, ENSG00000165841	342	2	12983	37.962	1	0.908878	53.9246
GOTERM_	GOTERM_BP_FAT	GO:0019860~uracil metabolic process	2	0.408998	0.0525167	ENSG00000147647, ENSG00000188641	361	2	13528	37.4737	1	0.995876	58.966
GOTERM_	GOTERM_BP_FAT	GO:0006212~uracil catabolic process	2	0.408998	0.0525167	ENSG00000147647, ENSG00000188641	361	2	13528	37.4737	1	0.995876	58.966
GOTERM_	GOTERM_BP_FAT	GO:0007156~homophilic cell adhesion	8	1.63599	0.0607136	ENSG00000204970, ENSG00000118946, ENSG00000040731, ENSG00000154162, ENSG00000081842, ENSG00000113211, ENSG00000113212, ENSG00000204962	361	131	13528	2.28847	1	0.997395	64.4505
GOTERM_	GOTERM_CC_FAT	GO:0005792~microsome	12	2.45399	0.0635395	ENSG00000108242, ENSG00000142973, ENSG00000123983, ENSG00000162365, ENSG00000075651, ENSG00000138115, ENSG00000138109, ENSG00000100197, ENSG00000165841, ENSG00000186377, ENSG00000187048, ENSG00000089127	353	237	12782	1.8334	1	0.949323	58.7305
GOTERM_	GOTERM_BP_FAT	GO:0017144~drug metabolic process	3	0.613497	0.0662948	ENSG00000138109, ENSG00000100197, ENSG00000165841	361	16	13528	7.02632	1	0.997778	67.7822
GOTERM_	GOTERM_BP_FAT	GO:0006644~phospholipid metabolic process	10	2.04499	0.0683046	ENSG00000134255, ENSG00000075651, ENSG00000162407, ENSG00000132855, ENSG00000197121, ENSG00000026652, ENSG00000112293, ENSG00000188257, ENSG00000153395, ENSG00000149527	361	190	13528	1.9723	1	0.997343	68.9084
GOTERM_	GOTERM_BP_FAT	GO:0019882~antigen processing and presentation	6	1.22699	0.0702077	ENSG00000204632, ENSG00000204592, ENSG00000204525, ENSG00000206503, ENSG00000164308, ENSG00000204642	361	83	13528	2.70894	1	0.996858	69.9406
GOTERM_	GOTERM_CC_FAT	GO:0042611~MHC protein complex	5	1.02249	0.0715688	ENSG00000204632, ENSG00000204592, ENSG00000204525, ENSG00000206503, ENSG00000204642	353	57	12782	3.17628	1	0.947754	63.2539
GOTERM_	GOTERM_CC_FAT	GO:0042598~vesicular fraction	12	2.45399	0.0746303	ENSG00000108242, ENSG00000142973, ENSG00000123983, ENSG00000162365, ENSG00000075651, ENSG00000138115, ENSG00000138109, ENSG00000100197, ENSG00000165841, ENSG00000186377, ENSG00000187048, ENSG00000089127	353	244	12782	1.7808	1	0.935463	64.8543
GOTERM_	GOTERM_MF_FAT	GO:0008559~xenobiotic-transporting ATPase activity	2	0.408998	0.0767497	ENSG00000118777, ENSG00000005471	342	3	12983	25.308	1	0.96374	68.726
GOTERM_	GOTERM_MF_FAT	GO:0015239~multidrug transporter activity	2	0.408998	0.0767497	ENSG00000118777, ENSG00000005471	342	3	12983	25.308	1	0.96374	68.726
GOTERM_	GOTERM_CC_FAT	GO:0005783~endoplasmic reticulum	35	7.15746	0.0776904	ENSG00000071537, ENSG00000079931, ENSG00000123983, ENSG00000075651, ENSG00000138109, ENSG00000162407, ENSG00000168077, ENSG00000104723, ENSG00000197121, ENSG00000054392, ENSG00000135213, ENSG00000105501, ENSG00000142973, ENSG00000113163, ENSG00000167632, ENSG00000100197, ENSG00000107651, ENSG00000196313, ENSG00000197181, ENSG00000187048, ENSG00000153395, ENSG00000108242, ENSG00000041802, ENSG0000…	353	960	12782	1.32014	1	0.923602	66.3892
GOTERM_	GOTERM_BP_FAT	GO:0006210~thymine catabolic process	2	0.408998	0.0777343	ENSG00000147647, ENSG00000188641	361	3	13528	24.9825	1	0.997687	73.7159
GOTERM_	GOTERM_BP_FAT	GO:0046113~nucleobase catabolic process	2	0.408998	0.0777343	ENSG00000147647, ENSG00000188641	361	3	13528	24.9825	1	0.997687	73.7159
GOTERM_	GOTERM_BP_FAT	GO:0006208~pyrimidine base catabolic process	2	0.408998	0.0777343	ENSG00000147647, ENSG00000188641	361	3	13528	24.9825	1	0.997687	73.7159
GOTERM_	GOTERM_BP_FAT	GO:0019859~thymine metabolic process	2	0.408998	0.0777343	ENSG00000147647, ENSG00000188641	361	3	13528	24.9825	1	0.997687	73.7159
GOTERM_	GOTERM_BP_FAT	GO:0019637~organophosphate metabolic process	10	2.04499	0.0872826	ENSG00000134255, ENSG00000075651, ENSG00000162407, ENSG00000132855, ENSG00000197121, ENSG00000026652, ENSG00000112293, ENSG00000188257, ENSG00000153395, ENSG00000149527	361	200	13528	1.87368	1	0.998507	77.8659
GOTERM_	GOTERM_MF_FAT	GO:0005328~neurotransmitter:sodium symporter activity	3	0.613497	0.0958434	ENSG00000164363, ENSG00000174358, ENSG00000142319	342	20	12983	5.6943	1	0.979476	76.9286
