# Supplementary material for: Improved Detection and Characterization of Copy Number Variations Among Diverse Pig Breeds by Array CGH
Source: G3 (Bethesda). 2015 Apr 22;5(6):1253–61. doi: 10.1534/g3.115.018473 (PMC4478553; doi:10.1534/g3.115.018473)
Supplement: Supporting Information [file supp_g3.115.018473_TableS7.xlsx]

## Sheet: Table S7
Table S7. Pathway of genes in CNVRs identified
Category	Term	Count	%	PValue	Genes	List Total	Pop Hits	Pop Total	Fold Enrichment	Bonferroni	Benjamini	FDR
KEGG_PATHWAY	hsa04740:Olfactory transduction	76	15.5419	9.89674e-44	ENSG00000168828, ENSG00000171944, ENSG00000178586, ENSG00000181371, ENSG00000181767, ENSG00000205497, ENSG00000205495, ENSG00000205496, ENSG00000112462, ENSG00000167360, ENSG00000136839, ENSG00000172464, ENSG00000188124, ENSG00000182634, ENSG00000174914, ENSG00000188324, ENSG00000170803, ENSG00000186119, ENSG00000172199, ENSG00000186400, ENSG00000185926, ENSG00000172146, ENSG00000184166, ENSG0000…	162	379	5085	6.29434	1.08864e-41	1.08864e-41	1.11816e-40
KEGG_PATHWAY	hsa00590:Arachidonic acid metabolism	7	1.43149	0.00804964	ENSG00000108242, ENSG00000162365, ENSG00000138115, ENSG00000138109, ENSG00000165841, ENSG00000187048, ENSG00000188257	162	56	5085	3.92361	0.588951	0.358869	8.72697
KEGG_PATHWAY	hsa00591:Linoleic acid metabolism	5	1.02249	0.0109532	ENSG00000108242, ENSG00000138115, ENSG00000138109, ENSG00000165841, ENSG00000188257	162	28	5085	5.60516	0.702251	0.332245	11.7004
KEGG_PATHWAY	hsa04144:Endocytosis	13	2.65849	0.0131956	ENSG00000204632, ENSG00000204592, ENSG00000075651, ENSG00000029725, ENSG00000102189, ENSG00000204525, ENSG00000156011, ENSG00000049759, ENSG00000178568, ENSG00000148498, ENSG00000206503, ENSG00000157404, ENSG00000204642	162	184	5085	2.21769	0.768038	0.306009	13.9361
KEGG_PATHWAY	hsa05330:Allograft rejection	5	1.02249	0.025935	ENSG00000204632, ENSG00000204592, ENSG00000204525, ENSG00000206503, ENSG00000204642	162	36	5085	4.35957	0.944452	0.439037	25.6872
KEGG_PATHWAY	hsa00830:Retinol metabolism	6	1.22699	0.027132	ENSG00000108242, ENSG00000162365, ENSG00000138115, ENSG00000138109, ENSG00000165841, ENSG00000187048	162	54	5085	3.48765	0.951479	0.396068	26.7125
KEGG_PATHWAY	hsa05332:Graft-versus-host disease	5	1.02249	0.0336787	ENSG00000204632, ENSG00000204592, ENSG00000204525, ENSG00000206503, ENSG00000204642	162	39	5085	4.02422	0.976913	0.416292	32.0954
KEGG_PATHWAY	hsa04940:Type I diabetes mellitus	5	1.02249	0.0426336	ENSG00000204632, ENSG00000204592, ENSG00000204525, ENSG00000206503, ENSG00000204642	162	42	5085	3.73677	0.991709	0.450681	38.8753
KEGG_PATHWAY	hsa05416:Viral myocarditis	6	1.22699	0.0732221	ENSG00000204632, ENSG00000204592, ENSG00000204525, ENSG00000206503, ENSG00000064012, ENSG00000204642	162	71	5085	2.65258	0.999767	0.605207	57.6471
KEGG_PATHWAY	hsa05320:Autoimmune thyroid disease	5	1.02249	0.0767429	ENSG00000204632, ENSG00000204592, ENSG00000204525, ENSG00000206503, ENSG00000204642	162	51	5085	3.07734	0.999847	0.584521	59.4298
KEGG_PATHWAY	hsa00770:Pantothenate and CoA biosynthesis	3	0.613497	0.0798923	ENSG00000147647, ENSG00000157881, ENSG00000188641	162	15	5085	6.27778	0.999895	0.565103	60.9663
KEGG_PATHWAY	hsa00565:Ether lipid metabolism	4	0.817996	0.0976374	ENSG00000075651, ENSG00000162407, ENSG00000026652, ENSG00000188257	162	35	5085	3.5873	0.999988	0.610064	68.6755
