# Supplementary material for: Improved Detection and Characterization of Copy Number Variations Among Diverse Pig Breeds by Array CGH
Source: G3 (Bethesda). 2015 Apr 22;5(6):1253–61. doi: 10.1534/g3.115.018473 (PMC4478553; doi:10.1534/g3.115.018473)
Supplement: Supporting Information [file supp_g3.115.018473_TableS8.xlsx]

## Sheet: Table S8
Table S8. Information of the validated CNVRs and the primers used in quantitative PCR analyses
CNVR							Primer
CNVR	Chr.	Start	End	Type	Freq.	Platform	Name	Chr	Start	End	Length	Forward primer	Reverse primer
43	1	284433601	284517960	loss	91.67	CGH-RD	CGH1-1	1	284441084	284441237	154	GGGCGATGATGGACAGTAAGG	GTGGATGGAGCAGGAGGTGT
							Gene2-2	1	284448182	284448284	103	CCATAAATTGGAGGGTGAGATG	AGTTGTAAGTGGGAAACGGGTG
47	1	296124751	296565810	loss	75	CGH-RD	E1-2	1	296560390	296560533	144	TGAGGAACAGGGACATGAAGG	CCAGGTGGGCTCAAGATAAGG
72	10	22215991	23388810	loss	58.33	CGH-RD	LD1-2	10	23204716	23204883	168	CCAAATAGGAGGTGGCTCTGT	AGCAGGTATAAGGCAAGGGTTC
							LD1-3	10	23205934	23206060	127	TTACGAAGTTCCGTGCTGCTAC	GCCTTTACAATATCCTGCTCTGC
105	11	62691810	62798160	gain	100	CGH-RD	F1-2	11	62718209	62718355	147	AGTGACTGCTGACACGAGAGG	ATGCTGGGCACATTATTGGAC
							F1-3	11	62735125	62735323	199	ATGCCTTCTTTTATCCAACTCAC	TTCCCCACTCTCTCAAATACCTC
108	11	62977560	62993310	loss	16.67	CGH-RD	RD2B-4	11	62992983	62993132	150	GGTCCCTCCTGACAGTATGGC	CACCTGGACTTGGTCTCATCAC
114	11	70562251	71910060	both	66.67	CGH-RD	J1-3	11	70595166	70595358	193	GCCCTTACCTTACACCCAACA	GCCTCTACATCCCCACCACTT
152	13	34207351	34233930	loss	91.67	CGH-RD	CGH3-1	13	34207669	34207871	200	GGATGATGGAGCGGGAGAAG	CCACTGCCACTAAATGCTTGTC
							Gene9-4	13	34209353	34209540	188	GCCAGGGTAGGAGGGTGTT	TTCTAGCGGGTGAAGCAGTG
339	2	61350751	61455330	loss	16.67	CGH-RD	R1-3	2	61356969	61357128	160	TTTTGGATAGGATGGCGGACT	ATTGATGGGTATTGTTCTGGATGT
418	3	95980501	95990220	gain	100	CGH-RD	CGH7-1	3	95983441	95983633	193	ATCCCAAATACATAAGTCCCTGAAC	ACACTGACAGCCTAGCACAGAAC
							CGH7-3	3	95982024	95982174	151	GCAGACATGCTTTGCCCTTACT	CAATGTTTACTGTTATTTTGCGACT
441	4	5501251	5544300	loss	16.67	CGH	D1	4	5504565	5504681	117	AGGAAAAAGTTTAGGTGTGGG	GGGTAGGAGGATAAGGTGAGA
							D5	4	5704779	5704942	164	AAGAAATGGGTTTTGGGGTT	CAATAGATGGAGTTGCTGGG
464	4	99641791	99708810	gain	58.33	CGH-RD	F2	4	99656559	99656780	222	GAGACCACAAGTTGCCCACA	CACATTGACCATTACCCCCA
							F4	4	99708472	99708588	117	AAGAATGAAGACCAACCAGACAA	AGGGTGAGAAGGTAGAGGCAGAA
579	7	24621751	24759180	gain	58.33	CGH-RD	RD14A-2	7	24684808	24684955	148	CCCACCTCCCTTCCCTACCT	CCTTGCCCTTTGTTACCAGACC
							RD14B-2	7	24750533	24750665	133	TCATCCGCTCCGCCACAT	TACGATCAGGACGCCTACGAC
588	7	50301961	50677050	loss	16.67	CGH	D1-1	7	50374770	50374933	164	TTGGGAAATGTTCAACTGTGTA	TCAATGGAATGAGGTAGGGTCT
							D2-1	7	50413778	50413967	190	TCATTGGGTCTACTTCCTTCTTCTTA	AGTTCATTCACCTATGCCTCTCTTAT
620	8	43301791	43891650	gain	16.67	CGH-RD	CGH2-1	8	43319160	43319303	144	CTGTTGGGAGCAGATGAGACC	GGGCGAAGGAAAGGATGTAAG
							kit6	8	43588567	43588716	150	GATCGCAGCGGGTATGATGT	GCGGAGGGAGAAAGGGAAAG
659	9	29231131	29275230	gain	unique	CGH	K5	9	29264052	29264182	131	GCTCACTGCTTCCCCAA	GGTCATCCGTCCATCCC
734	X	91336681	91353210	loss	66.67	CGH-RD	CGH6A-2	X	91332745	91332918	174	ATTATCTTCATTGCCATTTGCCT	GGAATCTTTTCGGACCACAACAC
							CGH5B-1	X	91340081	91340211	131	AGCACAGCGATGGCTCTACAAC	GCATTGCCTGAGTAAACATCAACAG
736	X	92583421	92616180	loss	25	CGH	R2-2	X	92592688	92592881	194	AGGAGCAAACGATGAAACGG	CACCTCAGGGCAAAGGACAC
366	2	158852311	158877240	both	16.67	CGH	C2	2	158856802	158857043	242	CCTTTTTATGGACGCACGCC	CTGCCACCACTTCCCACTGT
							C4	2	158869147	158869272	126	AACTTTTCCTCCAGACCATTTG	CCCTGCTTTATCTTCCTACCTC
658	9	24657931	24671610	loss	unique	CGH	J1	9	24749724	24749849	126	CCATCTCTGGTTCTGTAATCTTGT	TTCTCTTTCAGTTTTGTCTGTCTC
												0.903226
												0.894737
