# Supplementary material for: Improved Detection and Characterization of Copy Number Variations Among Diverse Pig Breeds by Array CGH
Source: G3 (Bethesda). 2015 Apr 22;5(6):1253–61. doi: 10.1534/g3.115.018473 (PMC4478553; doi:10.1534/g3.115.018473)
Supplement: Supporting Information [file supp_g3.115.018473_TableS9.xlsx]

## Sheet: Table S9
Table S9. Detail information between CNVRs detected in the study with those in the previous reports
								fadista et al., 2008					Ramayo-Caldas et al., 2010					wang et al., 2012					li et al., 2012					chen et al., 2012					rubin et al., 2012					wang et al., 2013					Paudel et al., 2013					wang et al., 2014
chr	start	end	length	type	num	percentage	indiv	cnvr#	start	end	overlap_length	overlap#	cnvr#	start	end	overlap_length	overlap#	cnvr#	start	end	overlap_length	overlap#	cnvr#	start	end	overlap_length	overlap#	cnvr#	start	end	overlap_length	overlap#	cnvr#	start	end	overlap_length	overlap#	cnvr#	start	end	overlap_length	overlap#	chr	start	end	overlap length	# overlap	cnvr#	start
1	4291	224490	220200	gain	6	50	A1 C3 M2 Y2 Z2 Z5
1	14188501	14260560	72060	gain	1	unique	MS7
1	14379871	14395800	15930	loss	1	unique	Z5
1	14740051	14753790	13740	gain	1	unique	Y2
1	20538001	20553810	15810	loss	1	unique	DN5																					5	20463826	20867366	15810	1
1	30834001	30843120	9120	loss	1	unique	C3
1	32146051	32163810	17760	loss	1	unique	DN5
1	34587781	34598310	10530	loss	1	unique	A1																					7	34437536	34735325	10530	1
1	34825501	34834980	9480	loss	1	unique	DN5
1	46005751	46131810	126060	loss	2	16.67	MS7 MS8											2	46028574	46139189	103237	1						9	46028574	46197863	103237	1
1	46615561	46672050	56490	gain	1	unique	MS8
1	65970001	65988060	18060	gain	2	16.67	MS7 MS8																										23/24	65964376/65971876	65971125/65988375	17310	2
1	70206751	70222680	15930	loss	1	unique	Z2																					17	69223005	70243865	15930	1
1	75161431	75172620	11190	loss	1	unique	Y2
1	91176751	91197060	20310	loss	1	unique	Y2
1	92466001	92504730	38730	gain	4	33.33	A1 DN1 MS7 MS8																					21	92347854	100449909	38730	1	40/41/42	92487376/92494876/92502376	92494125/92502375/92506125	16605	3						78/79/80	92474001/92485001/92500001	92483000/92491000/92509000	19730	3	34	92487895
1	93971251	93989310	18060	loss	1	unique	DN5																					21	92347854	100449909	18060	1
1	102303001	102315630	12630	loss	1	unique	Z2
1	111255751	111267060	11310	loss	3	25	MS8 Z2 Z5
1	112514461	112527060	12600	loss	1	unique	Z2
1	114786001	114806970	20970	loss	1	unique	M2
1	116779621	116867430	87810	loss	1	unique	Y2
1	133807681	133818810	11130	loss	11	91.67	A1 DN1 DN5 M2 MS7 MS8 R2 W1 Y2 Z2 Z5																																				123	133800001	133808000	320	1
1	143952751	143961810	9060	gain	1	unique	Z5																																									44	143946478
1	157999501	158084430	84930	gain	11	91.67	A1 DN1 DN5 M2 MS7 MS8 R2 W1 Y2 Z2 Z5																										69/70/71	158060626/158068876/158074876	158063625/158074125/158086125	17805	3						144	157987001	158004000	4500	1	48	157999324
1	158371231	158424240	53010	loss	6	50	DN1 M2 MS7 MS8 Z2 Z5																																									49	158404034
1	167692501	167706060	13560	loss	1	unique	Y2
1	177780151	177799560	19410	loss	1	unique	Z5
1	178773871	178787670	13800	loss	4	33.33	A1 MS8 Z2 Z5
1	193448311	193468350	20040	loss	1	unique	MS7
1	195347431	195441870	94440	gain	1	unique	M2																																									57/58	195347388/195434795
1	195564511	195574560	10050	gain	9	75	A1 DN1 DN5 M2 MS7 W1 Y2 Z2 Z5
1	197849251	197860560	11310	loss	3	25	MS8 R2 Z5																																									61	197847943
1	221756521	221782860	26340	loss	6	50	C3 MS7 MS8 R2 Z2 Z5																										99	221759626	221773875	14250	1											66	221753791
1	225415141	225429810	14670	loss	1	unique	R2
1	229232251	229245810	13560	loss	1	unique	DN5
1	233419501	233437560	18060	loss	1	unique	MS8
1	234159811	234173790	13980	loss	2	16.67	R2 Z2																																									72	234158034
1	249420571	249444240	23670	loss	1	unique	Y2
1	264474061	264492360	18300	gain	6	50	A1 DN1 DN5 MS8 R2 Z2																																				262	264485001	264494000	7360	1	82	264474460
1	270247621	270340110	92490	loss	1	unique	M2
1	275269501	275278560	9060	loss	2	16.67	MS7 MS8																					43	275263478	275354296	9060	1
1	284433601	284517960	84360	loss	11	91.67	A1 C3 DN1 DN5 M2 MS7 MS8 R2 W1 Z2 Z5																					47	284386253	284552738	84360	1	121	284429626	284517375	83775	1						287/288/289	284434001/284490001/284509001	284469000/284501000/284516000	53000	3	87	284428678
1	294882481	294923310	40830	loss	5	41.67	A1 DN5 MS8 W1 Z2																					50	294821198	295462741	40830	1											293/294	294887001/294910001	294893000/294926000	19310	2
1	295179751	295227420	47670	loss	1	unique	Z5																					50	294821198	295462741	47670	1											301/302	295176001/295188001	295183000/295206000	21250	2
1	295420561	295436310	15750	loss	1	unique	Z5																					50	294821198	295462741	15750	1																98	295269632
1	296124751	296565810	441060	loss	9	75	A1 DN5 M2 MS7 MS8 W1 Y2 Z2 Z5																					51	295676469	297172866	441060	1	128/129/130/131/132/133/134/135/136/137/138	296192626/296197876/296212126/296218876/296234626/296245126/296257126/296270626/296291626/296302876/296308876	296195625/296202375/296217375/296231625/296243625/296256375/296260875/296281875/296296875/296306625/296329875	90750	11	7	296533542	296809518	32269	1	318/319/320/321/322/323/324/325/326/327/328	296197001/296217001/296231001/296262001/296282001/296297001/296306001/296319001/296389001/296419001/296448001	296214000/296224000/296237000/296271000/296290000/296303000/296313000/296326000/296396000/296432000/296464000	103000	11	100/101	296140494/296555516
1	296752981	296969100	216120	gain	3	25	A1 Z2 Z5											24	296747604	296809518	56538	1						51	295676469	297172866	216120	1	139/140/141/142/143	296766376/296776876/296789626/296815876/296826376	296774625/296788875/296806875/296822625/296834625	52500	5	7	296533542	296809518	56538	1	330/331/332/333/334/335/336	296771001/296787001/296818001/296924001/296946001/296959001/296969001	296777000/296805000/296838000/296931000/296952000/296967000/296975000	65100	7	103/104/105	296764601/296838346/296907764
1	297076861	297119310	42450	loss	1	unique	DN5																					51	295676469	297172866	42450	1											340/341	297071001/297093001	297077000/297109000	16140	2	105	296907764
1	297150931	297186870	35940	gain	2	16.67	MS7 Z2																					51	295676469	297172866	21936	1											342	297184001	297191000	2870	1	105	296907764
1	300856681	300870120	13440	loss	1	unique	W1
1	311928541	311940060	11520	loss	1	unique	W1																					57	311929352	312025143	10709	1
1	312164311	312999810	835500	loss	11	91.67	A1 C3 DN1 DN5 M2 MS7 MS8 R2 W1 Z2 Z5																11	312506256	312588567	82312	1	58	312227906	312829468	601563	1	153/154/155	312367876/312371626/312730876	312370875/312377625/312742875	21000	3	8	312613914	312829468	215555	1	354/355/356/357/358/359/360/361/362/363/364/365/366/367	312165001/312217001/312237001/312250001/312283001/312353001/312476001/312545001/312595001/312607001/312642001/312720001/312746001/312977001	312208000/312235000/312245000/312266000/312319000/312430000/312540000/312589000/312605000/312627000/312663000/312743000/312782000/313004000	438810	14	115/116	312164343/312971103
1	313087501	313107810	20310	loss	7	58.33	DN1 DN5 M2 MS8 R2 W1 Z2																																				370	313105001	313123000	2810	1	116	312971103
1	314219251	314797560	578310	loss	2	16.67	C3 Z5																										170/171/172/173/174	314356876/314537626/314541376/314704876/314785876	314361375/314540625/314544375/314716875/314790375	27000	5						377/378/379/380/381/382/383/384/385/386/387/388/389/390	314230001/314289001/314328001/314340001/314354001/314450001/314489001/314515001/314543001/314617001/314642001/314681001/314707001/314776001	314236000/314323000/314338000/314348000/314361000/314479000/314508000/314538000/314549000/314624000/314671000/314700000/314722000/314798000	233560	14
1	314867611	314977800	110190	loss	6	50	A1 DN1 DN5 MS7 MS8 R2																																				391/392/393/394	314886001/314937001/314958001/314970001	314899000/314950000/314964000/314979000	39800	4
1	315218251	315227310	9060	loss	1	unique	Z5																					60	315136569	315294865	9060	1
10	515491	531480	15990	loss	1	unique	C3																										175/176	512626/523876	516375/527625	4635	2						399	520001	537000	11480	1
10	678571	735810	57240	loss	1	unique	M2																					314	664729	1116045	57240	1											400	692001	721000	29000	1
10	904501	913560	9060	gain	1	unique	DN5																					314	664729	1116045	9060	1
10	3729811	3764490	34680	loss	1	unique	A1																																									122	3719738
10	3942121	3964740	22620	loss	1	unique	DN5
10	5285311	5305560	20250	gain	1	unique	MS7																																									125	5296675
10	6322501	6339030	16530	loss	2	16.67	Z2 Z5
10	9403111	9414060	10950	loss	1	unique	M2
10	13124311	13133730	9420	loss	1	unique	R2
10	15774301	15784230	9930	gain	2	16.67	Z2 Z5
10	16444801	16455510	10710	loss	1	unique	C3
10	16524601	16547460	22860	loss	1	unique	C3
10	19837261	19847310	10050	gain	1	unique	Z2
10	21579751	21699060	119310	loss	2	16.67	R2 Z2																130	21576894	21590885	11135	1						182/183/184/185/186	21580126/21607126/21664126/21672376/21679126	21589875/21610875/21670875/21678375/21686625	33750	5						421/422/423	21570001/21588001/21603001	21584000/21599000/21622000	34250	3	141/142	21561614/21650686
10	22215991	23388810	1172820	loss	7	58.33	C3 DN1 M2 MS8 Y2 Z2 Z5																										187/188/189/190/191/192/193/194/195/196/197/198/199	22311593/22407130/22914376/23128278/23128843/23131777/23136854/23239591/23345990/23347106/23354399/23354948/23361458	22311804/22407411/22922625/23128500/23129032/23131930/23136973/23240224/23346175/23347233/23354532/23355268/23361630	11007	13						425/426/427/428/429/430/431/432/433/434/435/436/437/438/439/440/441/442/443/444/445/446/447/448/449/450/451/452/453/454/455/456/457/458/459	22216001/22248001/22263001/22279001/22290001/22316001/22404001/22422001/22460001/22503001/22513001/22597001/22607001/22661001/22691001/22703001/22733001/22781001/22790001/22810001/22888001/22919001/23015001/23027001/23050001/23104001/23149001/23161001/23185001/23204001/23222001/23303001/23329001/23364001/23381001	22233000/22261000/22277000/22285000/22311000/22350000/22420000/22429000/22477000/22510000/22519000/22603000/22613000/22667000/22699000/22716000/22742000/22788000/22807000/22823000/22913000/22928000/23022000/23039000/23071000/23121000/23157000/23175000/23202000/23220000/23236000/23324000/23342000/23379000/23391000	459810	35	143/144/145	22218830/22872897/23017173
10	23499001	23544780	45780	gain	2	16.67	DN1 MS7
10	40187251	40196370	9120	gain	1	unique	Z2																																				474/475	40182001/40196001	40188000/40203000	1120	2
10	40283431	40304310	20880	gain	3	25	C3 DN5 Z2																										214/215	40285126/40294126	40291125/40303875	15750	2						476	40284001	40296000	12000	1
10	40419001	40457370	38370	gain	5	41.67	C3 DN1 DN5 Y2 Z2																										218/219	40417126/40438876	40431375/40456875	30375	2						477	40422001	40458000	35370	1
10	45675721	45690870	15150	loss	3	25	R2 Z2 Z5
10	48523501	48549570	26070	gain	1	unique	MS7																					329	48418252	48611202	26070	1																166	48525156
10	48998431	49007670	9240	gain	1	unique	Z2
10	54551251	54561270	10020	loss	1	unique	Z2																																									169	54550687
10	62776501	62788560	12060	loss	1	unique	Z5
10	67884751	67893810	9060	loss	1	unique	A1
10	78275371	78340860	65490	gain	1	unique	DN5																										244/245	78274126/78313126	78289875/78328125	29505	2						507/508/509/510	78271001/78307001/78318001/78335001	78284000/78313000/78324000/78341000	26490	4
10	78614611	78633180	18570	gain	2	16.67	MS7 MS8																										250	78607126	78634875	18570	1						513	78612001	78624000	9390	1
10	78658111	79094310	436200	both	3	25	M2 Z2 Z5																										251	78646876	78660375	2265	1						515/516/517/518/519/520/521/522/523/524/525	78736001/78746001/78834001/78855001/78865001/78894001/78913001/78992001/79023001/79044001/79077001	78742000/78832000/78853000/78863000/78881000/78904000/78937000/79021000/79039000/79068000/79101000	255310	11	183	78729153
11	5271751	5283300	11550	loss	1	unique	MS7
11	13281751	13295310	13560	loss	1	unique	Z2
11	16429801	16439700	9900	loss	1	unique	DN1
11	22223251	22235100	11850	loss	1	unique	Z2
11	22547371	22558560	11190	loss	3	25	A1 M2 W1
11	26158621	26174310	15690	loss	2	16.67	A1 MS8
11	26854591	26865600	11010	loss	2	16.67	DN5 MS8
11	31473001	31500060	27060	loss	1	unique	C3
11	32215501	32231310	15810	gain	1	unique	C3
11	38864251	38888970	24720	loss	3	25	A1 MS7 MS8
11	39091501	39120810	29310	loss	4	33.33	A1 MS7 MS8 W1																																				572	39088001	39094000	2500	1
11	41064811	41073810	9000	loss	1	unique	Z5
11	41155171	41191410	36240	loss	1	unique	Z5
11	53962111	53971230	9120	loss	2	16.67	A1 R2
11	58077181	58086060	8880	gain	1	unique	MS7
11	61288831	61301310	12480	loss	1	unique	R2
11	61391041	61402560	11520	loss	1	unique	R2																										286	61400626	61405875	1935	1
11	61706251	61733490	27240	loss	1	unique	Z2																										287	61732876	61738125	615	1
11	62514661	62691750	177090	gain	12	100	A1 C3 DN1 DN5 M2 MS7 MS8 R2 W1 Y2 Z2 Z5																					361	62443488	63662140	177090	1																234	62512880
11	62691810	62798160	106351	gain	12	100	A1 C3 DN1 DN5 M2 MS7 MS8 R2 W1 Y2 Z2 Z5																					361	62443488	63662140	106351	1																234	62512880
11	62802121	62865480	63360	gain	12	100	A1 C3 DN1 DN5 M2 MS7 MS8 R2 W1 Y2 Z2 Z5																					361	62443488	63662140	63360	1																234	62512880
11	62948431	62975250	26820	loss	2	16.67	MS7 MS8																144	62949068	62994138	26183	1	361	62443488	63662140	26820	1																235	62963192
11	62977560	62993310	15751	loss	2	16.67	MS7 MS8																144	62949068	62994138	15751	1	361	62443488	63662140	15751	1	289	62993036	62993412	275	1											235	62963192
11	63518701	63546870	28170	loss	1	unique	Z2																					361	62443488	63662140	28170	1
11	64368001	64377060	9060	gain	1	unique	Z2
11	65466001	65475300	9300	loss	1	unique	R2
11	66762001	66881310	119310	loss	1	unique	Z5																																				615	66797001	66809000	12000	1
11	68296501	68323920	27420	loss	2	16.67	R2 Z5
11	70562251	71910060	1347810	both	8	66.67	A1 DN1 DN5 M2 MS7 R2 Z2 Z5																					365	70508069	71882063	1319813	1	295/296/297/298/299/300/301/302/303/304/305/306/307/308/309	70709626/70751626/70761376/70795126/70903126/70921876/71049376/71288626/71288626/71288626/71404876/71555626/71572876/71623876/71644876	70750125/70760625/70794375/70854375/70916625/70996875/71081625/71403375/71403375/71403375/71467125/71572125/71579625/71641125/71651625	716250	15						620/621/622/623/624/625/626/627/628/629/630/631/632/633/634/635/636/637/638/639/640/641/642/643/644/645/646/647/648/649/650/651	70582001/70606001/70619001/70632001/70673001/70708001/70730001/70746001/70770001/70814001/70825001/70905001/70929001/70956001/70966001/71046001/71064001/71168001/71219001/71290001/71322001/71333001/71376001/71411001/71426001/71484001/71558001/71569001/71622001/71664001/71842001/71868001	70604000/70616000/70629000/70664000/70686000/70719000/70743000/70768000/70812000/70823000/70845000/70912000/70938000/70964000/70991000/71061000/71107000/71174000/71229000/71319000/71331000/71364000/71388000/71421000/71432000/71502000/71566000/71589000/71652000/71670000/71866000/71886000	548000	32	240/241/242/243/244	70582866/70603545/70732658/71558296/71685672
11	77292001	77310060	18060	loss	1	unique	MS8
11	79854751	79875060	20310	loss	2	16.67	A1 DN1
11	80421751	80448810	27060	loss	1	unique	R2																150	80441956	80459769	6855	1
12	12847501	12856560	9060	gain	1	unique	A1
12	13151551	13162620	11070	loss	1	unique	MS8
12	13959241	13986300	27060	loss	1	unique	Z2
12	14204851	14229180	24330	loss	1	unique	DN1
12	17988871	17997810	8940	loss	1	unique	Z5																					376	17879819	18699257	8940	1											666	17986001	18005000	8940	1	260	17957943
12	18231751	18281670	49920	loss	3	25	A1 DN1 W1																					376	17879819	18699257	49920	1	326/327	18259126/18274126	18265875/18277875	10500	2						669/670/671/672	18226001/18243001/18265001/18281001	18240000/18261000/18275000/18300000	36920	4
12	18288001	18297060	9060	loss	1	unique	Z5																					376	17879819	18699257	9060	1											672	18281001	18300000	9060	1
12	23226751	23420310	193560	loss	1	unique	Y2																																				675	23385001	23398000	13000	1
12	23661721	23765280	103560	loss	1	unique	A1																																				677	23754001	23762000	8000	1
12	30820501	30890310	69810	loss	1	unique	Y2																					379	30823563	31335320	66748	1
12	35716051	35746590	30540	loss	1	unique	MS8
12	38047501	38059410	11910	loss	1	unique	R2
12	40691851	40700490	8640	loss	1	unique	R2
12	44458291	44480670	22380	loss	1	unique	Z2
12	44772751	44831550	58800	loss	1	unique	W1
12	50766601	50827500	60900	loss	6	50	DN1 DN5 MS7 MS8 R2 Z2																										362/363/364/365	50780626/50806126/50814376/50818876	50784375/50810625/50817375/50824875	17250	4						692/693/694/695	50766001/50775001/50801001/50817001	50773000/50799000/50812000/50827000	51400	4	273	50807263
12	50880331	51250740	370410	both	9	75	A1 C3 DN1 DN5 MS7 MS8 R2 Z2 Z5											94	50892615	50930355	37741	1						383	50854966	50930355	50025	1	366/367/368/369/370/371/372/373/374/375	50934376/50950126/51055126/51062626/51070876/51080626/51087376/51132376/51138376/51160876	50938125/50954625/51058875/51067875/51074625/51085125/51092625/51136875/51144375/51164625	45000	10						696/697/698/699/700/701/702/703/704/705/706/707	50880001/50902001/50915001/50925001/50946001/51018001/51026001/51043001/51068001/51101001/51135001/51176001	50898000/50911000/50923000/50944000/50956000/51024000/51041000/51065000/51099000/51124000/51174000/51188000	211670	12	274	50875759
12	51300481	51318060	17580	gain	1	unique	C3																										376	51299626	51310125	9645	1						708/709	51298001/51309001	51306000/51321000	14580	2
12	53338501	53352240	13740	loss	2	16.67	R2 Z2
12	53662801	53764350	101550	loss	1	unique	Y2
12	54513481	54528930	15450	loss	1	unique	C3
12	60480001	60491550	11550	loss	1	unique	C3
13	927001	936480	9480	gain	1	unique	C3
13	1395721	1413420	17700	loss	2	16.67	DN5 Z2
13	2052001	2072430	20430	loss	1	unique	Z5
13	2682061	2695560	13500	gain	1	unique	Z2																																									285	2679176
13	7265251	7281060	15810	gain	3	25	DN1 DN5 MS8
13	8093731	8232300	138570	loss	1	unique	W1																																				722	8181001	8187000	6000	1
13	8919301	8928120	8820	loss	1	unique	A1																					391	8908034	9084150	8820	1
13	10550611	10570680	20070	loss	1	unique	Z5
13	12764251	12773550	9300	loss	1	unique	Z2
13	14172601	14182290	9690	loss	1	unique	A1
13	14996491	15039120	42630	loss	9	75	A1 DN5 M2 MS7 MS8 R2 W1 Z2 Z5																																									291	14953224
13	34128001	34150560	22560	loss	5	41.67	DN5 MS7 MS8 R2 Z5																																				754	34134001	34143000	9000	1
13	34207351	34233930	26580	loss	11	91.67	A1 C3 DN1 DN5 M2 MS7 MS8 R2 W1 Z2 Z5																										390	34215376	34234125	18555	1						755	34196001	34218000	10650	1	296	34208583
13	61533061	61557870	24810	loss	1	unique	R2
13	63371251	63380550	9300	gain	2	16.67	Z2 Z5
13	64536541	64552620	16080	loss	2	16.67	Z2 Z5
13	69450751	69476340	25590	loss	2	16.67	C3 W1																										404	69453376	69471375	18000	1											308	69454029
13	77945041	77967180	22140	loss	2	16.67	A1 Z2
13	93017251	93026670	9420	loss	1	unique	Z5
13	93127231	93135150	7920	loss	1	unique	A1
13	122132311	122148240	15930	loss	1	unique	C3																168	122133422	122145658	12237	1
13	122193241	122235810	42570	loss	2	16.67	M2 R2																169	122216735	122236639	19076	1																					322	122194386
13	122378341	122391060	12720	gain	12	100	A1 C3 DN1 DN5 M2 MS7 MS8 R2 W1 Y2 Z2 Z5																170	122371537	122391739	12720	1																					323	122370918
13	138559501	138825060	265560	loss	2	16.67	MS7 MS8																										430	138565126	138568125	3000	1
13	141232501	141266310	33810	loss	8	66.67	A1 DN1 DN5 M2 MS7 R2 Z2 Z5																										432/433/434	141235876/141254626/141259126	141253875/141258375/141267375	28935	3											325	141239221
13	147784231	147867810	83580	gain	6	50	DN1 DN5 MS7 MS8 W1 Z2																										436/437/438	147788626/147793126/147841126	147791625/147814875/147868125	51435	3						871/872/873	147793001/147840001/147864001	147816000/147855000/147870000	41810	3	328	147783481
13	157880851	157976610	95760	loss	1	unique	C3
13	158004600	158150430	145831	loss	1	unique	C3
13	158217121	158227590	10470	loss	1	unique	Z2																										442	158225626	158228625	1965	1
13	164187481	164275290	87810	loss	3	25	MS7 MS8 Z5																										444/445/446/447/448/449	164237626/164245126/164251126/164254876/164266876/164272876	164242875/164250375/164254125/164261625/164272125/164276625	27915	6											330	164215628
13	164277001	164287980	10980	loss	1	unique	Z5																										450/451	164278876/164285626	164281875/164296875	5355	2											330	164215628
13	164902501	164918310	15810	loss	1	unique	R2																																									331	164898644
13	170631001	170860560	229560	loss	1	unique	Z5																										461/462/463/464/465	170632126/170804626/170812876/170842126/170854126	170635125/170807625/170815875/170845125/170859375	17250	5						894/895/896/897	170636001/170686001/170749001/170768001	170649000/170696000/170756000/170780000	42000	4
13	171081961	171166620	84660	gain	2	16.67	Z2 Z5																					419	170944031	171115291	33331	1																334	171007055
13	171166621	171364350	197730	gain	1	unique	Z5																					420	171333765	173078781	30586	1											903/904	171219001/171282001	171225000/171288000	12000	2	334	171007055
13	171378181	171816870	438690	loss	2	16.67	DN1 DN5																					420	171333765	173078781	438690	1	473/474/475/476/477/478/479/480/481/482	171380626/171397876/171405376/171439876/171522376/171562126/171608626/171659626/171724126/171743626	171396375/171405375/171433125/171471375/171560625/171598125/171658875/171675375/171734625/171836625	306495	10						905/906/907/908/909/910/911/912/913/914/915/916/917/918/919/920	171373001/171401001/171419001/171451001/171521001/171535001/171565001/171581001/171604001/171639001/171668001/171729001/171760001/171772001/171794001/171810001	171389000/171412000/171430000/171461000/171532000/171554000/171577000/171591000/171614000/171655000/171675000/171744000/171769000/171790000/171805000/171820000	187690	16	334/335	171007055/171805428
13	171921690	172181370	259681	gain	2	16.67	Z2 Z5																					420	171333765	173078781	259681	1
13	172181371	172257120	75750	gain	1	unique	Z5																					420	171333765	173078781	75750	1
13	193198861	193212060	13200	loss	1	unique	Z2																																									339	193196894
13	194591251	194602560	11310	loss	2	16.67	A1 W1
13	196040251	196049670	9420	gain	2	16.67	R2 Z2
13	197365501	197374620	9120	loss	1	unique	Z5																					425	197265635	197373950	8450	1
13	197872410	197883060	10651	loss	1	unique	C3																																									341	197856519
13	202054501	202068840	14340	loss	1	unique	Z2
13	204347971	204365310	17340	loss	1	unique	DN5																																				970	204349001	204372000	16310	1
13	204710281	204727740	17460	loss	3	25	DN5 R2 W1																																				972	204722001	204731000	5740	1
13	205699861	205812120	112260	loss	2	16.67	R2 Z5
13	213446431	213507060	60630	gain	12	100	A1 C3 DN1 DN5 M2 MS7 MS8 R2 W1 Y2 Z2 Z5																172/173	213446893/213484163	213481922/213506938	57806	2	431	213446014	213545042	60630	1																349	213445493
14	2230051	2297310	67260	loss	1	unique	R2
14	2451571	2461740	10170	loss	1	unique	Z5
14	6324301	6336300	12000	loss	1	unique	Z5																										519	6310876	6328875	4575	1						989/990	6319001/6336001	6331000/6347000	7000	2	357	6298511
14	6540181	6556800	16620	loss	2	16.67	R2 Z5																										523	6543376	6546375	3000	1
14	6999751	7076310	76560	loss	1	unique	A1
14	10572871	10585440	12570	loss	1	unique	A1
14	12582001	12593160	11160	loss	1	unique	Z2
14	14006431	14022180	15750	loss	1	unique	DN5																																									358	14004078
14	17946961	17955780	8820	loss	1	unique	Z5
14	18825811	18846060	20250	loss	1	unique	Z2
14	21069001	21103110	34110	gain	5	41.67	MS7 MS8 R2 Z2 Z5																176	21067020	21089469	20469	1						534/535/536	21066376/21073126/21084376	21072375/21081375/21091125	18375	3						1009	21080001	21094000	14000	1	360	21067570
14	34672561	34760550	87990	loss	1	unique	Y2
14	36639001	36660870	21870	loss	1	unique	R2
14	43206751	43335480	128730	loss	1	unique	Y2
14	52094371	52292310	197940	gain	4	33.33	A1 DN1 MS7 MS8																										541/542/543/544/545/546	52108050/52221376/52230376/52253626/52265626/52275376	52108925/52227375/52237875/52264125/52274625/52281375	39876	6						1026/1027/1028/1029/1030/1031	52111001/52126001/52191001/52200001/52222001/52238001	52124000/52138000/52197000/52210000/52236000/52294000	109310	6	369	52057844
14	52384501	52407060	22560	gain	5	41.67	C3 DN5 MS7 MS8 Z2																179	52392195	52404613	12419	1	458	52390327	52507834	16734	1	547	52393876	52397625	3750	1						1032	52393001	52413000	14060	1	370	52387875
14	56367001	56407560	40560	loss	5	41.67	DN5 MS7 MS8 Z2 Z5																180	56379760	56402463	22704	1						552/553/554/555/556	56375956/56379696/56380124/56397527/56400443	56376226/56379937/56380258/56397731/56400949	1360	5											373	56353457
14	62577601	62588790	11190	loss	4	33.33	MS7 MS8 R2 Z2
14	65602741	65617530	14790	loss	1	unique	MS7																																									384	65584630
14	74107561	74160060	52500	gain	10	83.33	A1 C3 DN1 DN5 MS7 MS8 R2 W1 Z2 Z5																181	74107617	74142582	34966	1						570	74147626	74150625	3000	1											386	74107598
14	89217001	89268810	51810	loss	7	58.33	DN5 M2 MS7 R2 W1 Z2 Z5																182	89217232	89266070	48839	1																					389	89216601
14	90342421	90360000	17580	loss	1	unique	W1																										576	90358876	90361875	1125	1											390	90341073
14	90380310	90400620	20311	loss	1	unique	W1																																									390	90341073
14	94203001	94653060	450060	gain	6	50	A1 DN1 MS7 MS8 Z2 Z5																										580/581/582/583/584/585	94284376/94415626/94442591/94477503/94583626/94628626	94292625/94421625/94443149/94477900/94624875/94648875	76707	6						1063/1064/1065/1066/1067/1068/1069/1070/1071	94203001/94230001/94267001/94399001/94436001/94476001/94576001/94620001/94647001	94211000/94240000/94281000/94415000/94449000/94485000/94592000/94636000/94658000	108060	9	391	94232605
14	96817561	96858060	40500	loss	1	unique	C3
14	99227251	99247740	20490	loss	1	unique	M2																																									393	99243227
14	115852621	116284560	431940	gain	11	91.67	A1 C3 DN1 DN5 MS7 MS8 R2 W1 Y2 Z2 Z5																										601/602/603/604/605/606/607/608/609/610/611/612/613/614/615/616/617/618/619/620/621	115857376/115951876/116031376/116083876/116096626/116107876/116120626/116128126/116131876/116143876/116163376/116170126/116177626/116190376/116203126/116207626/116217376/116224876/116257126/116266876/116276626	115860375/115957125/116034375/116095125/116101125/116114625/116125125/116131125/116142375/116156625/116167875/116173125/116186625/116200875/116206125/116212125/116223375/116256375/116263875/116272875/116281125	153750	21						1098/1099/1100/1101/1102/1103/1104/1105/1106/1107/1108	116014001/116023001/116103001/116122001/116142001/116154001/116182001/116201001/116221001/116251001/116265001	116020000/116035000/116120000/116134000/116149000/116161000/116194000/116212000/116228000/116258000/116275000	108000	11	400	115944233
14	116481571	116507550	25980	gain	1	unique	Z2
14	120480751	120505620	24870	loss	1	unique	MS8																186	120460559	120508255	24870	1																					402	120459559
14	120674251	120705810	31560	gain	4	33.33	A1 MS8 Z2 Z5																																				1110/1111	120671001/120689001	120683000/120708000	25560	2	403	120677328
14	120795751	120843300	47550	gain	6	50	A1 M2 MS7 MS8 Z2 Z5																																				1112/1113	120795001/120813001	120809000/120827000	27250	2	404	120800138
14	129352051	129370560	18510	loss	1	unique	R2
14	129883981	129914010	30030	gain	1	unique	R2
14	139756561	139783560	27000	loss	1	unique	W1
14	141379411	141396870	17460	loss	1	unique	R2
14	142191121	142202670	11550	loss	1	unique	A1
14	145012501	145026180	13680	loss	1	unique	R2
14	153329941	153447810	117870	gain	11	91.67	A1 C3 DN1 DN5 M2 MS7 MS8 R2 W1 Z2 Z5																										634/635	153383626/153409876	153391125/153413625	11250	2						1140/1141/1142/1143/1144/1145	153330001/153351001/153371001/153391001/153403001/153426001	153348000/153357000/153378000/153400000/153409000/153432000	52000	6	425	153327624
14	153674251	153724560	50310	gain	7	58.33	DN1 DN5 M2 MS7 MS8 W1 Z2																										637/638/639/640	153684376/153696376/153706876/153716626	153692625/153699375/153713625/153730125	25935	4						1146/1147	153690001/153711001	153708000/153717000	24000	2	426	153677606
15	2223001	2307810	84810	both	3	25	A1 C3 DN1																																				1151/1152	2229001/2244001	2236000/2251000	14000	2	430	2228638
15	2493001	2542740	49740	loss	1	unique	A1																										644/645	2494126/2518921	2499375/2519337	5667	2
15	6157141	6170340	13200	loss	1	unique	C3
15	10917121	10928310	11190	loss	1	unique	MS7
15	12342991	12354810	11820	loss	1	unique	MS7
15	13725001	13803990	78990	gain	12	100	A1 C3 DN1 DN5 M2 MS7 MS8 R2 W1 Y2 Z2 Z5																195/194	13726777/13737083	13811369/13800860	140992	2	488	13727587	13800772	73186	1																437	13696247
15	17790871	17828550	37680	gain	1	unique	M2																					491	17767215	17819850	28980	1																438	17790175
15	25729951	25762560	32610	loss	1	unique	A1																										672	25755376	25758375	3000	1
15	33012241	33021480	9240	loss	1	unique	R2
15	43387591	43706310	318720	both	6	50	A1 C3 DN1 DN5 R2 Z5																										681/682/683	43392376/43697920/43700638	43395375/43698997/43701171	4612	3						1209/1210/1211	43378001/43478001/43630001	43395000/43492000/43638000	29410	3	451	43385063
15	76613221	76621560	8340	loss	1	unique	MS7
15	76985311	76992930	7620	loss	4	33.33	A1 DN5 R2 Z2																																									458	76985388
15	100263511	100273560	10050	gain	8	66.67	A1 DN1 DN5 MS7 MS8 R2 Z2 Z5																																									463	100262417
15	100766491	100833930	67440	gain	7	58.33	DN1 DN5 MS7 MS8 R2 Z2 Z5																204	100765532	100776056	9566	1																					464	100765775
15	108720001	108768870	48870	loss	1	unique	C3
15	116193031	116201370	8340	loss	3	25	DN5 R2 Z5																205	116189947	116199926	6896	1						717	116193376	116202375	7995	1											467	116189997
15	136422001	136496310	74310	loss	3	25	R2 W1 Z2
15	139830811	139842060	11250	gain	1	unique	Z5
15	143888461	143898420	9960	loss	3	25	A1 DN1 R2
15	144207001	144225060	18060	gain	1	unique	R2
15	153949501	154026060	76560	both	8	66.67	A1 DN1 DN5 MS7 MS8 R2 Z2 Z5																										729/730	153973126/154021126	153980625/154025625	12000	2						1326/1327/1328	153960001/153986001/154025001	153966000/153993000/154032000	14060	3
15	154026061	154194810	168750	both	8	66.67	A1 DN1 DN5 MS7 MS8 R2 Z2 Z5																										731/732	154114876/154187626	154120125/154195875	12435	2						1328	154025001	154032000	5940	1
15	154194811	154316250	121440	both	5	41.67	DN1 DN5 M2 R2 Z2																										732/733	154187626/154270126	154195875/154274625	5565	2						1329/1330/1331/1332	154235001/154247001/154263001/154306001	154242000/154256000/154270000/154318000	33250	4
15	154316251	154372560	56310	gain	3	25	A1 DN1 DN5																										734/735	154317376/154327126	154324125/154336875	16500	2						1332/1333	154306001/154346001	154318000/154352000	7750	2
15	155180161	155524560	344400	both	4	33.33	M2 MS8 R2 Z5																																				1334	155273001	155286000	13000	1	489/490/491/492	155264596/155287191/155442483/155523623
15	155526751	155553930	27180	loss	2	16.67	MS8 R2																																				1335	155534001	155541000	7000	1	492	155523623
16	1107001	1116060	9060	gain	12	100	A1 C3 DN1 DN5 M2 MS7 MS8 R2 W1 Y2 Z2 Z5																207	1106796	1116624	9060	1						739	1108876	1114875	6000	1											495	1105502
16	2691001	2720310	29310	loss	5	41.67	C3 DN1 DN5 R2 W1																					518	2586955	3167796	29310	1
16	6144751	6158310	13560	gain	3	25	DN5 MS7 MS8																										745	6146626	6151875	5250	1						1340	6140001	6153000	8250	1	500	6147559
16	8957041	8964060	7020	loss	2	16.67	A1 Y2
16	9249751	9279060	29310	loss	4	33.33	DN5 MS8 R2 W1																																									504	9249687
16	10838251	10880790	42540	loss	2	16.67	MS7 R2
16	12231241	12240180	8940	gain	3	25	R2 Z2 Z5																																									507	12230281
16	12323251	12334620	11370	gain	1	unique	MS7
16	28521721	28536810	15090	gain	1	unique	MS8
16	29151001	29178060	27060	loss	3	25	MS7 R2 Z2																										761	29166753	29166965	213	1						1378	29147001	29183000	27060	1
16	30196501	30215310	18810	loss	2	16.67	M2 Z2																																									513	30196530
16	31329841	31346010	16170	loss	2	16.67	R2 Z5
16	44388721	44430810	42090	loss	1	unique	M2																					527	44362264	44429692	40972	1																514	44381668
16	49476271	49495170	18900	gain	1	unique	DN1																211	49477300	49492200	14901	1						777/778	49473376/49480876	49480125/49492125	15105	2											516	49476047
16	51355381	51369810	14430	gain	2	16.67	MS7 MS8
16	72980251	73064430	84180	loss	1	unique	A1																					534	72978205	73071316	84180	1											1421	73037001	73048000	11000	1	520/521	72979226/73033304
16	75969001	75980310	11310	loss	2	16.67	M2 R2
16	83961001	86596290	2635290	gain	11	91.67	A1 C3 DN1 DN5 M2 MS8 R2 W1 Y2 Z2 Z5																213/214	86110457/86171438	86147102/86235628	100837	2						799/800/801/802/803/804/805/806/807/808/809/810	84464882/86147584/86159572/86175200/86179183/86239520/86320201/86343810/86349716/86385522/86418922/86466906	84465398/86147896/86159951/86175624/86179409/86240242/86320638/86344228/86350193/86385898/86419558/86467661	5690	12						1433/1434/1435/1436/1437/1438/1439/1440/1441/1442/1443/1444	86112001/86132001/86143001/86177001/86205001/86224001/86338001/86350001/86372001/86404001/86421001/86452001	86119000/86138000/86158000/86189000/86217000/86231000/86344000/86361000/86396000/86411000/86441000/86458000	133000	12	530/531/532	84219713/86001484/86106957
17	5401	456810	451410	loss	12	100	A1 C3 DN1 DN5 M2 MS7 MS8 R2 W1 Y2 Z2 Z5																					537	15175	6079617	441636	1	811/812/813/814/815/816/817/818/819/820/821/822/823/824/825/826/827/828/829/830/831/832/833/834/835/836	12376/21376/47626/51376/57376/64876/76876/92626/109876/115126/140626/160876/178876/194626/200626/205876/216376/241876/250876/255376/271126/358126/400876/407626/412876/444376	16125/25875/50625/54375/62625/72375/91125/97875/113625/121125/148125/168375/190125/199875/205125/210375/219375/248625/254625/267375/289125/372375/404625/410625/427875/447375	179250	26						1446/1447	22001/248001	47000/257000	34000	2	533	5439
17	2192161	2211810	19650	gain	2	16.67	C3 R2																					537	15175	6079617	19650	1																535	2089567
17	3440371	3454950	14580	loss	1	unique	Z2																					537	15175	6079617	14580	1
17	7440751	7452120	11370	loss	1	unique	Z2
17	8099611	8188170	88560	loss	1	unique	A1																																									539/540	8106031/8142999
17	9983251	9996000	12750	gain	1	unique	Z5																217	9978698	9999261	12750	1
17	13983751	14015310	31560	gain	2	16.67	M2 MS7																																									546	13997236
17	17089711	17102310	12600	gain	1	unique	C3																										867	17087626	17104125	12600	1
17	17282911	17295810	12900	gain	1	unique	DN1																																									550	17201478
17	17793001	17826810	33810	loss	1	unique	Z5
17	19123411	19134540	11130	loss	1	unique	R2
17	19179901	19208310	28410	loss	1	unique	Z5
17	23814961	23874870	59910	loss	2	16.67	DN1 DN5																																									556	23814090
17	35638651	35646810	8160	loss	2	16.67	MS8 R2
17	42176671	42185490	8820	gain	1	unique	C3																					554	42130999	42270757	8820	1
17	54614311	54623850	9540	loss	1	unique	Z2
17	59739751	59769060	29310	loss	4	33.33	MS8 R2 Z2 Z5																										886/887/888/889/890/891	59740197/59741449/59742973/59743349/59743995/59748308	59740579/59741722/59743207/59743540/59744555/59779138	22398	6						1486/1487	59737001/59755001	59743000/59761000	9250	2
17	59778181	59787060	8880	loss	1	unique	Z2																										891/892	59748308/59780477	59779138/59790174	7542	2
17	69345001	69696960	351960	gain	4	33.33	A1 C3 Z2 Z5																										896	69495376	69499125	3750	1
18	225121	393870	168750	gain	6	50	A1 C3 M2 Y2 Z2 Z5
18	3519001	3530310	11310	gain	1	unique	DN5																																									581	3529573
18	7741261	7807560	66300	gain	3	25	MS7 MS8 R2																																				1495/1496/1497/1498	7738001/7750001/7776001/7789001	7748000/7756000/7784000/7796000	27740	4	588	7782499
18	8252491	8295810	43320	loss	2	16.67	A1 M2																																				1499/1500	8260001/8274001	8268000/8281000	15000	2	589	8275791
18	12676501	12694620	18120	loss	1	unique	Z2																																				1503	12669001	12681000	4500	1
18	14085241	14112180	26940	loss	1	unique	A1
18	23616001	23656680	40680	loss	1	unique	M2																																									599	23615948
18	24600031	24615480	15450	loss	1	unique	Z5
18	26239501	26248800	9300	loss	1	unique	Z2
18	27895501	27915870	20370	gain	1	unique	MS8																					561	27001689	32149496	20370	1
18	33064651	33082770	18120	loss	2	16.67	DN1 R2
18	33768001	33777060	9060	loss	2	16.67	DN5 MS8
18	38623561	38634810	11250	loss	1	unique	Z2
18	44709931	44727810	17880	gain	1	unique	Z2
18	48748501	48838560	90060	loss	5	41.67	DN5 MS7 MS8 R2 Z2																										939/940	48751126/48819376	48759375/48835875	24750	2
18	51495751	51509610	13860	gain	1	unique	MS7
18	53329501	53392980	63480	loss	2	16.67	A1 Y2
18	54129151	54139620	10470	loss	1	unique	W1
18	59618251	59634060	15810	loss	1	unique	MS7
2	4038751	4167300	128550	loss	2	16.67	A1 Y2
2	8679031	8716800	37770	loss	1	unique	MS8																					62	8244738	8884302	37770	1
2	11445751	11642880	197130	both	7	58.33	C3 M2 MS7 MS8 R2 Y2 Z5																					64	11607296	11671716	35585	1	952/953/954	11473876/11485126/11610932	11477625/11488125/11611217	7036	3						1550/1551/1552/1553	11501001/11596001/11617001/11633001	11543000/11615000/11631000/11641000	83000	4	628	11506509
2	11646061	11664480	18420	gain	1	unique	MS7																					64	11607296	11671716	18420	1											1554/1555	11646001/11658001	11653000/11694000	13420	2	629	11664462
2	11666491	11741100	74610	loss	1	unique	M2																					64	11607296	11671716	5226	1											1555/1556	11658001/11728001	11694000/11762000	40610	2	629	11664462
2	12687751	12705810	18060	loss	1	unique	C3																																				1563	12685001	12707000	18060	1
2	13533751	13549620	15870	gain	4	33.33	DN1 MS7 MS8 Z5																										962	13532626	13550625	15870	1
2	13801921	13830870	28950	loss	1	unique	R2						13	13789869	13902607	28950	1											66	13743143	14105818	28950	1											1569	13812001	13820000	8000	1
2	13845871	14285310	439440	loss	4	33.33	M2 MS8 R2 Z2						13	13789869	13902607	56737	1											66	13743143	14105818	259948	1											1570/1571/1572/1573/1574/1575/1576/1577/1578	13981001/14029001/14047001/14079001/14087001/14112001/14196001/14228001/14261001	14025000/14044000/14076000/14085000/14110000/14122000/14202000/14243000/14271000	158000	9	636	13996613
2	14514751	14599320	84570	loss	3	25	MS8 R2 Z5																																				1581/1582	14535001/14546001	14541000/14552000	12000	2	636	13996613
2	14603161	14681310	78150	gain	1	unique	DN5																										966	14668876	14672625	3750	1						1583	14662001	14681000	19000	1	636	13996613
2	14726731	14746620	19890	gain	6	50	C3 DN5 M2 R2 W1 Z2																																				1584/1585/1586	14716001/14729001/14738001	14727000/14736000/14748000	15890	3	637	14727653
2	14748751	14771310	22560	loss	2	16.67	MS7 MS8																																				1587/1588	14750001/14763001	14758000/14775000	16310	2	638	14752293
2	14848291	14913060	64770	loss	2	16.67	MS7 MS8
2	14969371	15067500	98130	loss	7	58.33	A1 DN5 MS7 MS8 R2 W1 Y2																29	14976637	15067264	90628	1																1589/1590/1591/1592/1593/1594	14976001/15001001/15018001/15030001/15041001/15052001	14999000/15011000/15025000/15037000/15047000/15068000	68500	6	639	14982140
2	15120361	15264060	143700	gain	1	unique	A1																					67	15119720	15583828	143700	1											1595/1596/1597/1598/1599	15132001/15154001/15173001/15221001/15246001	15151000/15170000/15198000/15241000/15252000	86000	5	640	15247293
2	15266431	15286620	20190	loss	1	unique	R2																					67	15119720	15583828	20190	1																640/641	15247293/15283945
2	15392251	15417060	24810	gain	5	41.67	A1 MS7 MS8 Z2 Z5																28	15404637	15409559	4923	1	67	15119720	15583828	24810	1	967	15390376	15412875	20625	1						1600	15409001	15420000	8060	1	642	15390673
2	15529501	15565560	36060	loss	1	unique	R2																					67	15119720	15583828	36060	1	968/969/970	15529876/15543376/15556876	15533625/15546375/15559875	9750	3						1601	15534001	15541000	7000	1
2	19514311	19534560	20250	loss	1	unique	Z5																										971	19516876	19528125	11250	1											645	19518316
2	25161871	25209060	47190	gain	1	unique	MS7
2	25722001	25769490	47490	loss	1	unique	M2																					73	25457790	25735920	13920	1																646	25721383
2	28153801	28163310	9510	loss	1	unique	MS8
2	30618121	30631290	13170	loss	1	unique	Z5
2	30694501	30708060	13560	loss	4	33.33	DN1 DN5 R2 W1																					74	30699776	30768496	8285	1
2	37332001	37345560	13560	loss	1	unique	Z5
2	37647181	37663290	16110	loss	1	unique	C3
2	42131371	42143580	12210	loss	2	16.67	C3 R2
2	55386301	55413060	26760	gain	10	83.33	A1 C3 DN1 M2 MS7 R2 W1 Y2 Z2 Z5																22	55385527	55415670	26760	1						992	55385626	55390125	3825	1											654	55384852
2	56971201	57048600	77400	loss	3	25	A1 DN1 DN5																					79	56784798	57021596	50396	1																655	56966102
2	61350751	61455330	104580	loss	2	16.67	DN1 R2																21	61349834	61362434	11684	1						1003/1004	61426126/61451626	61429875/61456125	7455	2						1644/1645/1646	61431001/61439001/61453001	61437000/61451000/61460000	20330	3	659	61349726
2	62186101	63103860	917760	both	5	41.67	DN5 M2 MS7 R2 Z2																										1006/1007/1008/1009/1010/1011/1012/1013/1014/1015/1016/1017/1018/1019/1020/1021/1022/1023/1024/1025/1026/1027/1028/1029/1030/1031	62330626/62496376/62503126/62530126/62613376/62622376/62629126/62639626/62667376/62722126/62758876/62770126/62795626/62803876/62824126/62840626/62849626/62891626/62917126/62921626/62927626/62934376/62944126/62983126/63026626/63062626	62334375/62500875/62506125/62537625/62617125/62626125/62638875/62652375/62672625/62758125/62769375/62792625/62803125/62807625/62827875/62843625/62887125/62916375/62920125/62926125/62933625/62938875/62981625/63025125/63061875/63106125	377235	26						1652/1653/1654/1655/1656/1657/1658/1659/1660/1661/1662/1663/1664/1665/1666/1667/1668/1669/1670/1671/1672/1673/1674/1675/1676/1677/1678/1679/1680/1681/1682/1683/1684/1685	62270001/62301001/62321001/62406001/62479001/62506001/62515001/62533001/62543001/62579001/62603001/62621001/62636001/62659001/62722001/62754001/62764001/62795001/62805001/62821001/62849001/62869001/62892001/62913001/62928001/62938001/62968001/62988001/63001001/63018001/63028001/63063001/63072001/63086001	62280000/62313000/62332000/62419000/62502000/62512000/62523000/62540000/62574000/62586000/62619000/62633000/62652000/62667000/62741000/62762000/62791000/62802000/62812000/62837000/62863000/62887000/62905000/62919000/62935000/62965000/62979000/62999000/63007000/63025000/63057000/63070000/63084000/63105000	449860	34	660	62279252
2	63623311	63636810	13500	loss	2	16.67	R2 Z5
2	64559251	64577310	18060	loss	1	unique	Z2																																				1689/1690	64557001/64570001	64566000/64578000	14060	2
2	67864051	68276910	412860	loss	4	33.33	A1 DN5 R2 Y2																20	67849204	67865604	1554	1						1040/1041	67951876/68272876	67957125/68281125	9285	2						1695/1696/1697/1698/1699/1700/1701/1702/1703/1704/1705/1706/1707/1708	67904001/67920001/67952001/67963001/68006001/68022001/68035001/68058001/68082001/68104001/68115001/68160001/68169001/68200001	67912000/67940000/67961000/68003000/68015000/68028000/68056000/68079000/68098000/68113000/68148000/68167000/68193000/68224000	247000	14	662	67890217
2	68319001	68352360	33360	loss	1	unique	DN5																										1042	68323126	68327625	4500	1						1710	68320001	68342000	22000	1	663	68320175
2	68429251	68530560	101310	loss	1	unique	DN5																					80	68396199	68486415	57165	1	1043/1044/1045	68427376/68446876/68529376	68431125/68484375/68540625	40560	3						1712/1713/1714	68461001/68486001/68525001	68472000/68507000/68540000	37560	3
2	70668061	70684470	16410	loss	1	unique	A1																																									665	70658712
2	72481501	72639060	157560	both	4	33.33	DN5 R2 Z2 Z5																																				1725/1726/1727/1728/1729	72479001/72499001/72509001/72553001/72576001	72489000/72505000/72545000/72573000/72582000	75500	5	666	72481161
2	74083501	74092740	9240	loss	4	33.33	MS7 R2 Z2 Z5																																									667	74081311
2	81195751	81204810	9060	gain	4	33.33	DN1 DN5 Z2 Z5																										1051	81198376	81203625	5250	1						1737	81193001	81207000	9060	1
2	83893501	83925300	31800	loss	1	unique	W1
2	96281251	96304560	23310	loss	2	16.67	DN1 DN5
2	120051061	120060060	9000	gain	11	91.67	A1 C3 DN1 DN5 M2 MS7 MS8 R2 Y2 Z2 Z5																										1073	120052126	120055125	3000	1											678	120053145
2	129044731	129060540	15810	loss	1	unique	DN1
2	130133251	130151310	18060	loss	1	unique	DN5
2	130385251	130428060	42810	loss	1	unique	W1																					86	130371168	130448340	42810	1
2	131393371	131420310	26940	gain	3	25	A1 MS7 R2
2	140935501	140951310	15810	loss	2	16.67	Z2 Z5
2	144038911	144056310	17400	loss	1	unique	DN1
2	148897381	148923060	25680	loss	3	25	DN5 Z2 Z5																																									692	148913121
2	148923061	148938750	15690	loss	1	unique	DN5																																									692	148913121
2	148947751	149088810	141060	loss	2	16.67	DN5 W1																					94	149012060	149184709	76751	1																692	148913121
2	153310801	153337350	26550	loss	1	unique	Z2
2	155529241	155547660	18420	loss	1	unique	Z5
2	158604751	158683560	78810	gain	2	16.67	MS7 MS8											275	158549163	158680517	75767	1											1086/1087/1088/1089/1090	158605126/158624626/158629876/158641876/158650876	158614125/158629125/158633625/158644875/158653875	23250	5						1787	158642001	158660000	18000	1	698/699	158606177/158649681
2	158823481	158843310	19830	loss	1	unique	R2
2	158852311	158877240	24930	both	2	16.67	MS8 R2																										1091	158856376	158860875	4500	1
2	158917501	158928930	11430	loss	1	unique	R2
2	158964751	158992170	27420	gain	4	33.33	DN1 R2 Z2 Z5																26	158974247	159032504	17924	1						1093/1094/1095	158968126/158977126/158986126	158971125/158980125/158992125	12000	3						1788	158942001	159005000	27420	1	700	158968473
2	158996310	159032490	36181	gain	1	unique	R2																26	158974247	159032504	36181	1						1096/1097/1098	159001876/159013126/159026626	159005625/159025125/159034125	21615	3						1788/1789	158942001/159008001	159005000/159023000	23691	2	700	158968473
2	159034501	159070560	36060	loss	1	unique	R2
2	159075061	159088560	13500	loss	1	unique	R2
2	159095731	159138060	42330	gain	2	16.67	R2 Z2																										1100/1101/1102	159096376/159109126/159124876	159102375/159113625/159127875	13500	3						1790	159099001	159150000	39060	1
2	159154351	159214800	60450	loss	3	25	MS7 MS8 R2																										1103	159157126	159160875	3750	1						1791	159152001	159218000	60450	1
2	159214801	159225810	11010	loss	1	unique	R2																																				1791	159152001	159218000	3200	1
2	159225811	159286500	60690	loss	1	unique	R2
2	159303510	159334230	30721	loss	1	unique	R2
2	159334231	159345420	11190	gain	1	unique	R2																																									701	159334860
2	159345421	159431040	85620	loss	2	16.67	R2 Z5																										1104	159385876	159409125	23250	1						1792	159372001	159433000	59040	1	702	159382835
2	159493501	159525180	31680	gain	3	25	MS7 MS8 Y2																										1105/1106/1107	159493764/159510967/159511395	159494237/159511367/159511677	1158	3											703	159432649
2	160103251	160119060	15810	loss	1	unique	M2																										1108	160111876	160115625	3750	1						1793	160096001	160114000	10750	1	705	160102544
2	160168921	160179810	10890	loss	1	unique	M2																																									706	160147332
2	160179811	160236000	56190	loss	1	unique	M2																										1109	160194376	160199625	5250	1											706	160147332
2	160238310	160323600	85291	loss	3	25	DN5 M2 R2																										1110/1111	160243876/160252876	160248375/160256625	8250	2											706	160147332
2	160335060	160355250	20191	loss	1	unique	M2																										1112	160349626	160352625	3000	1											707	160334362
2	160355310	160393620	38311	loss	10	83.33	A1 C3 DN1 DN5 M2 MS8 R2 W1 Y2 Z2																										1113	160370626	160375875	5250	1											707	160334362
2	161255251	161275560	20310	gain	3	25	MS8 R2 Z2
2	161624611	161658060	33450	loss	4	33.33	C3 MS7 MS8 Z2																																				1796	161630001	161655000	25000	1	709	161637651
2	162186751	162565350	378600	gain	12	100	A1 C3 DN1 DN5 M2 MS7 MS8 R2 W1 Y2 Z2 Z5																										1125/1126	162424077/162562126	162424358/162565125	3282	2						1797	162451001	162457000	6000	1	710	162510715
3	2479501	2488920	9420	gain	1	unique	MS7
3	6763921	7023570	259650	gain	1	unique	C3																										1131/1132/1133/1134/1135/1136/1137/1138/1139/1140/1141/1142/1143/1144	6763876/6778126/6796126/6802876/6838876/6859126/6870376/6878626/6953626/6968626/6987376/7000126/7009876/7023376	6769875/6794625/6802125/6823875/6857625/6869625/6877875/6887625/6967875/6979125/6995625/7006125/7021125/7030875	145650	14						1798/1799/1800/1801/1802/1803/1804/1805/1806/1807/1808	6765001/6783001/6800001/6856001/6865001/6873001/6942001/6965001/6974001/6982001/7002001	6780000/6789000/6812000/6862000/6871000/6880000/6953000/6971000/6980000/6989000/7012000	92000	11
3	7233931	7243530	9600	gain	1	unique	C3																										1145/1146	7231126/7237876	7234875/7247625	6600	2											717	7223567
3	8314471	8331810	17340	gain	7	58.33	C3 DN5 MS7 MS8 R2 Z2 Z5																										1148	8312626	8324625	10155	1											719	8312879
3	21989491	22012050	22560	loss	3	25	C3 DN1 M2																																				1814/1815	21983001/22000001	21998000/22014000	20560	2
3	22164241	22208040	43800	loss	1	unique	M2																																				1816/1817/1818	22169001/22187001/22208001	22182000/22206000/22222000	32040	3
3	22208041	22596060	388020	loss	3	25	C3 DN1 M2																33	22368564	22406216	37653	1																1818/1819/1820/1821/1822/1823	22208001/22316001/22326001/22350001/22392001/22414001	22222000/22322000/22343000/22388000/22399000/22423000	90960	6	725/726/727	22236574/22317100/22392583
3	25697251	25782810	85560	loss	1	unique	C3
3	29648251	29684370	36120	gain	2	16.67	DN5 Z5																										1152	29665876	29677875	12000	1						1826/1827	29648001/29677001	29667000/29685000	26120	2	731	29650615
3	40757821	40779060	21240	gain	3	25	DN5 Z2 Z5
3	44957251	45103560	146310	gain	3	25	A1 M2 Z2																										1161/1162/1163/1164	45068626/45073876/45079126/45087376	45071625/45076875/45084375/45090375	14250	4						1839/1840/1841/1842/1843	44955001/45014001/45057001/45071001/45090001	44961000/45033000/45068000/45081000/45104000	57310	5	736	45071551
3	51464251	51475740	11490	gain	1	unique	R2
3	59564251	59667810	103560	loss	5	41.67	A1 C3 DN1 MS7 Z2																										1168/1169/1170	59629126/59641126/59656876	59636625/59653875/59662875	26250	3						1863	59616001	59672000	51810	1	740	59617190
3	59739751	59764560	24810	loss	2	16.67	DN1 MS7																																				1864	59739001	59765000	24810	1
3	59931001	59994540	63540	loss	4	33.33	A1 C3 DN1 MS7																37	59936687	59987274	50588	1						1171/1172	59933626/59933626	59990625/59990625	114000	2						1865	59929001	59988000	57000	1
3	60737161	60762450	25290	gain	3	25	DN5 MS7 R2																																									741	60733834
3	64760761	64789050	28290	loss	1	unique	DN5																					114	64636494	65138723	28290	1																744	64773751
3	64789051	64806810	17760	loss	1	unique	DN5																					114	64636494	65138723	17760	1																744	64773751
3	64818780	64850820	32041	loss	1	unique	DN5																					114	64636494	65138723	32041	1																744	64773751
3	64850880	64949700	98821	loss	1	unique	DN5																					114	64636494	65138723	98821	1																744	64773751
3	64962061	64974210	12150	loss	1	unique	DN5																					114	64636494	65138723	12150	1																744	64773751
3	64978890	65001690	22801	loss	1	unique	DN5																					114	64636494	65138723	22801	1																744	64773751
3	65007001	65023050	16050	loss	1	unique	DN5																					114	64636494	65138723	16050	1											1871	65008001	65014000	6000	1	744	64773751
3	65023051	65110500	87450	loss	1	unique	DN5																					114	64636494	65138723	87450	1											1872	65102001	65111000	8500	1	744	64773751
3	65110501	65128560	18060	loss	1	unique	DN5																					114	64636494	65138723	18060	1											1872	65102001	65111000	500	1	744	64773751
3	65128561	65142060	13500	loss	1	unique	DN5																					114	64636494	65138723	10163	1																744	64773751
3	65144430	65157810	13381	loss	1	unique	DN5																																									744	64773751
3	65157811	65169060	11250	loss	1	unique	DN5																																									744	64773751
3	77341681	77357490	15810	loss	2	16.67	Z2 Z5
3	95980501	95990220	9720	gain	12	100	A1 C3 DN1 DN5 M2 MS7 MS8 R2 W1 Y2 Z2 Z5																										1218	95980126	95983875	3375	1											752	95978937
3	100021501	100071060	49560	loss	1	unique	A1
3	100316251	100399560	83310	both	2	16.67	DN1 DN5											285	100326230	100396700	70471	1						121	100396701	100536654	2860	1
3	109670281	109757370	87090	loss	1	unique	DN1
3	114356251	114552480	196230	loss	1	unique	Y2
3	117540001	117567060	27060	loss	1	unique	MS7
3	120125251	120138810	13560	loss	1	unique	Z2
3	130201231	130286490	85260	loss	2	16.67	DN1 R2
3	141138181	141152220	14040	gain	1	unique	MS7
3	142860091	142904310	44220	loss	1	unique	Z5																39	142868350	142935111	35961	1						1249	142892626	142912875	11685	1						1926	142879001	142886000	7000	1	765	142867904
3	142904311	142931910	27600	loss	1	unique	Z5																39	142868350	142935111	27600	1						1249/1250	142892626/142931626	142912875/143028375	8850	2						1927	142917001	142946000	14910	1	765	142867904
3	142931911	142965060	33150	loss	1	unique	Z5																39	142868350	142935111	3201	1						1250	142931626	143028375	33150	1						1927/1928/1929	142917001/142948001/142956001	142946000/142954000/142974000	29150	3	765	142867904
3	142998751	143021310	22560	loss	1	unique	C3																										1250	142931626	143028375	22560	1						1930/1931	142981001/143017001	143013000/143028000	18560	2	765	142867904
3	143092560	143127720	35161	loss	1	unique	Z5																										1251	143123626	143183625	4095	1						1932	143100001	143107000	7000	1	765	142867904
3	143131561	143170290	38730	loss	1	unique	Z5																										1251	143123626	143183625	38730	1						1933/1934	143144001/143152001	143150000/143183000	24290	2	765	142867904
3	143170291	143325120	154830	both	3	25	MS7 MS8 Z5																										1251/1252/1253	143123626/143259376/143314876	143183625/143311875/143350875	76080	3						1934/1935/1936	143152001/143300001/143312001	143183000/143306000/143320000	26710	3	765	142867904
3	143325121	143347680	22560	loss	1	unique	Z5																										1253	143314876	143350875	22560	1						1937/1938	143331001/143342001	143337000/143350000	11680	2	765	142867904
3	143347681	143469000	121320	loss	1	unique	Z5																										1253	143314876	143350875	3195	1						1938/1939/1940	143342001/143406001/143445001	143350000/143412000/143453000	16320	3	765	142867904
3	143469001	143480430	11430	both	4	33.33	MS7 MS8 Z2 Z5																																									765	142867904
3	143480431	143594910	114480	loss	1	unique	Z5																										1254/1255	143571376/143593876	143592375/143626125	22035	2						1941/1942	143580001/143592001	143586000/143601000	8910	2	765	142867904
3	143611591	143641080	29490	both	2	16.67	M2 Z5																										1255	143593876	143626125	14535	1
3	144347281	144391500	44220	gain	10	83.33	A1 DN1 DN5 M2 MS7 MS8 R2 W1 Z2 Z5																					133	144353522	144740773	37979	1	1257/1258	144354376/144370126	144363375/144413625	30375	2						1943/1944	144347001/144357001	144353000/144366000	14720	2	766	144292846
3	144391501	144783060	391560	gain	11	91.67	A1 C3 DN1 DN5 M2 MS7 MS8 R2 W1 Z2 Z5																					133	144353522	144740773	349273	1	1258/1259/1260/1261	144370126/144432376/144439126/144467626	144413625/144438375/144444375/144470625	36375	4						1945/1946/1947/1948/1949/1950/1951/1952/1953	144431001/144447001/144511001/144519001/144607001/144620001/144628001/144691001/144748001	144437000/144509000/144517000/144538000/144618000/144626000/144689000/144707000/144786000	222060	9	766	144292846
4	5501251	5544300	43050	loss	2	16.67	C3 R2
4	5616001	5625180	9180	loss	1	unique	R2
4	5692561	5711580	19020	loss	2	16.67	R2 Z2
4	10915111	10935300	20190	loss	1	unique	R2																										1265	10930876	10940625	4425	1						1959	10929001	10935000	6000	1	772	10913261
4	11077231	11095530	18300	loss	2	16.67	MS8 R2
4	11098621	11117550	18930	gain	1	unique	W1																										1266	11097376	11100375	1755	1											773	11101655
4	13187251	13198560	11310	loss	2	16.67	MS7 Z5
4	15979801	16007880	28080	loss	1	unique	Z5
4	23213731	23241030	27300	loss	4	33.33	A1 M2 W1 Y2
4	26127181	26138310	11130	gain	1	unique	R2																																									778	26125772
4	29002501	29013810	11310	loss	1	unique	C3
4	31484791	31496520	11730	loss	1	unique	A1																																									781	31480335
4	35588551	35606430	17880	gain	2	16.67	MS7 MS8																																									785	35588738
4	37311751	37323900	12150	loss	1	unique	MS7																																									786	37313088
4	48413251	48422490	9240	loss	1	unique	R2																										1283	48412126	48422625	9240	1						1988	48413001	48438000	9240	1
4	52053931	52067490	13560	gain	6	50	DN5 MS7 MS8 R2 Z2 Z5																										1311/1312	52051876/52066126	52064625/52069875	12060	2											794	52051882
4	59132251	59141310	9060	loss	1	unique	W1																																									799	59133405
4	66772681	66780060	7380	gain	3	25	MS8 Z2 Z5
4	67906261	67916310	10050	loss	1	unique	DN1
4	74504251	74530860	26610	loss	1	unique	Z5
4	90331471	90340050	8580	loss	1	unique	C3																										1325	90331876	90340875	8175	1						2032	90327001	90339000	7530	1	807	90332444
4	97391251	97434060	42810	loss	2	16.67	A1 Z5																																				2036/2037	97391001/97400001	97398000/97442000	40810	2	811	97391175
4	97609801	97625310	15510	loss	1	unique	Z5																																				2038	97614001	97626000	11310	1
4	99641791	99708810	67020	gain	7	58.33	A1 DN1 R2 W1 Y2 Z2 Z5																										1331	99646876	99651375	4500	1						2040	99632001	99658000	16210	1
4	105329611	105468810	139200	loss	1	unique	C3																										1334/1335/1336/1337/1338/1339/1340/1341/1342	105380626/105394876/105418126/105425626/105430126/105436876/105451126/105457876/105463876	105394125/105402375/105423375/105429375/105433875/105442125/105457125/105463125/105467625	54000	9						2046/2047/2048	105380001/105418001/105436001	105414000/105433000/105472000	81810	3
4	108687631	108704310	16680	loss	5	41.67	MS7 MS8 R2 Z2 Z5																																				2053	108688001	108697000	9000	1	813	108696902
4	108906751	108941100	34350	loss	5	41.67	MS7 MS8 R2 Z2 Z5																																									814	108899130
4	119151061	119328750	177690	gain	1	unique	DN5
4	119328751	119337810	9060	loss	1	unique	DN5
4	119337811	119389560	51750	gain	1	unique	DN5
4	122020891	122033310	12420	loss	1	unique	Z2																																									820	122019630
4	123966001	123977490	11490	gain	1	unique	Z2
4	124940251	124960050	19800	loss	1	unique	Z2
4	126263731	126321810	58080	gain	1	unique	C3																																				2076/2077	126262001/126276001	126272000/126289000	21270	2
4	126469081	126565290	96210	gain	1	unique	C3																																				2078/2079/2080	126490001/126523001/126553001	126507000/126548000/126567000	54290	3	825	126490417
4	126642031	126684060	42030	gain	1	unique	C3																																				2081/2082/2083	126640001/126651001/126669001	126646000/126665000/126685000	33030	3
4	130752001	130801560	49560	loss	1	unique	DN5
4	131121001	131134110	13110	loss	1	unique	DN5
4	132063121	132071580	8460	gain	1	unique	Z2
5	3733051	3923490	190440	gain	4	33.33	DN1 DN5 W1 Z5											301	3813901	3844970	31070	1																										837/838	3731007/3762575
5	3991501	4005060	13560	gain	1	unique	Z5
5	10435681	10450080	14400	loss	2	16.67	DN5 M2																																									843	10435604
5	11016241	11031810	15570	gain	1	unique	Z2
5	18186751	18204810	18060	gain	2	16.67	MS7 MS8																																				2102	18200001	18208000	4810	1	845	18187654
5	20802871	20814990	12120	gain	1	unique	Z2																																				2105	20802001	20817000	12120	1
5	21101041	21116310	15270	gain	1	unique	A1																																									848/849	21096276/21109604
5	21235621	22196250	960630	both	9	75	A1 DN5 M2 MS7 MS8 R2 W1 Z2 Z5																59/61	21542880/21595894	21552900/21784960	199088	2	161	21238084	22568532	958167	1	1390/1391/1392/1393/1394/1395/1396	21262876/21307876/21321376/21420339/21678376/21683626/21819376	21265875/21311625/21324375/21420596/21682125/21691125/21829875	31758	7	14	21932283	22169288	237006	1	2106/2107/2108/2109/2110/2111/2112/2113/2114/2115/2116/2117/2118/2119/2120/2121/2122/2123/2124/2125/2126/2127/2128/2129/2130/2131/2132/2133/2134/2135/2136/2137/2138/2139	21235001/21246001/21264001/21316001/21337001/21389001/21400001/21413001/21446001/21492001/21517001/21549001/21584001/21615001/21683001/21703001/21722001/21731001/21755001/21774001/21792001/21808001/21908001/21922001/21942001/21968001/21987001/22003001/22018001/22054001/22064001/22126001/22140001/22186001	21244000/21260000/21302000/21328000/21379000/21397000/21410000/21442000/21462000/21502000/21536000/21581000/21605000/21624000/21701000/21720000/21729000/21746000/21770000/21783000/21803000/21815000/21919000/21935000/21966000/21984000/22000000/22016000/22025000/22062000/22123000/22138000/22180000/22197000	593630	34	850/851/852/853/854	21136439/21394270/21566616/21775957/21854871
5	22340310	22628310	288001	both	3	25	A1 MS7 Z2											306	22435998	22501986	65989	1						161	21238084	22568532	228223	1	1397/1398/1399	22519876/22537876/22561876	22522875/22543875/22564875	12000	3						2143/2144/2145/2146/2147/2148/2149/2150	22326001/22371001/22391001/22423001/22452001/22472001/22482001/22516001	22362000/22387000/22421000/22450000/22465000/22479000/22514000/22535000	165691	8	855	22341410
5	24090751	24104430	13680	loss	3	25	A1 Z2 Z5																																				2151	24086001	24113000	13680	1
5	26703061	26906640	203580	loss	1	unique	C3						22	26724414	26895376	170963	1	308	26724414	26895376	170963	1																15	26724414	26895376	170963	1	2153	26801001	26816000	15000	1
5	27702001	27759030	57030	loss	1	unique	Z2
5	31290751	31302060	11310	loss	1	unique	R2																																									857	31290442
5	32484211	32505810	21600	loss	2	16.67	MS7 W1
5	33007501	33023310	15810	gain	2	16.67	M2 Z2																										1405	33005626	33023625	15810	1						2160	33006001	33030000	15810	1	861	33006615
5	33070801	33099810	29010	gain	2	16.67	M2 Z2																										1406	33069376	33079875	9075	1						2161	33060001	33090000	19200	1	862	33070092
5	33927751	33955050	27300	loss	1	unique	MS8
5	36132871	36141810	8940	loss	1	unique	MS8
5	47556001	47565060	9060	loss	1	unique	DN5
5	55359181	55368480	9300	loss	2	16.67	A1 W1
5	59168251	59253600	85350	loss	1	unique	A1																																									869	59166949
5	60360931	60383100	22170	loss	1	unique	A1
5	76578751	76590480	11730	loss	4	33.33	DN1 R2 Z2 Z5																					172	76567897	76781248	11730	1											2196	76582001	76590000	8000	1
5	78003121	78043560	40440	loss	2	16.67	MS7 MS8
5	82215601	82238940	23340	gain	1	unique	R2
5	82482871	82534800	51930	gain	4	33.33	C3 DN5 MS8 Y2																										1441/1442	82486876/82499626	82498125/82521375	33000	2						2201/2202/2203/2204	82483001/82495001/82508001/82519001	82492000/82505000/82515000/82526000	33000	4	881	82483863
5	83837251	83862660	25410	loss	3	25	MS8 Z2 Z5																																									882	83844710
5	84253681	84264930	11250	loss	1	unique	Z5																					177	84240368	84405613	11250	1
5	89101621	89109120	7500	loss	1	unique	DN5
5	92812561	92875620	63060	loss	1	unique	W1																										1448	92812648	92813791	1144	1
5	94446481	94488810	42330	loss	4	33.33	DN5 R2 Z2 Z5																																				2209/2210	94445001/94463001	94458000/94494000	37330	2
5	95156191	95186310	30120	loss	1	unique	DN1
5	96822001	96840060	18060	loss	1	unique	MS8
5	96885601	96952560	66960	loss	1	unique	MS8																																				2213	96950001	96957000	2560	1
5	98385751	98408310	22560	loss	10	83.33	A1 C3 DN1 DN5 MS7 MS8 R2 W1 Z2 Z5																										1449/1450	98386876/98393626	98392125/98407875	19500	2											887	98387487
5	100453501	100467060	13560	loss	1	unique	W1
5	100635931	100660560	24630	loss	1	unique	R2																																				2224	100646001	100653000	7000	1
5	101254501	101335740	81240	loss	1	unique	A1
5	101423551	101448060	24510	loss	3	25	R2 Z2 Z5
5	102019501	102033900	14400	loss	1	unique	R2
5	104555671	104564310	8640	gain	1	unique	Z2																					186	104455559	104693932	8640	1
5	105615001	105624060	9060	loss	5	41.67	DN5 R2 W1 Z2 Z5
5	108927001	108936060	9060	loss	1	unique	Z5
6	157501	175560	18060	gain	2	16.67	DN1 DN5
6	857371	911550	54180	gain	4	33.33	DN5 MS7 MS8 R2																																									896	860616
6	8311621	8330040	18420	gain	1	unique	MS7
6	11139751	11151060	11310	loss	2	16.67	DN1 DN5
6	12280231	12294360	14130	loss	1	unique	Z5																										1464	12291257	12291490	234	1											904	12278857
6	12906601	12917310	10710	loss	1	unique	Z5																					192	12765377	12980787	10710	1
6	20009671	20022060	12390	loss	1	unique	Z2
6	20081491	20180310	98820	loss	1	unique	Z2																										1468/1469	20178405/20179912	20178693/20180220	598	2
6	26502751	26545560	42810	gain	8	66.67	C3 DN1 DN5 M2 MS7 MS8 Z2 Z5
6	28757311	28800120	42810	loss	1	unique	Y2
6	29018311	29036310	18000	loss	2	16.67	DN1 DN5
6	29948701	29967810	19110	loss	1	unique	Z5																																									915	29966417
6	36517501	36537540	20040	gain	1	unique	MS8
6	39641941	39651870	9930	gain	4	33.33	MS8 R2 Z2 Z5																																									922	39641735
6	52463491	52719990	256500	gain	1	unique	DN5																										1483/1484/1485/1486	52595626/52649626/52659376/52715626	52600875/52657125/52662375/52720125	20115	4						2263/2264/2265/2266/2267/2268/2269	52451001/52501001/52511001/52566001/52592001/52654001/52712001	52467000/52508000/52526000/52576000/52600000/52662000/52719000	58510	7	928	52463038
6	52805251	52866360	61110	loss	3	25	C3 Y2 Z2																71	52772623	52853569	48319	1						1487/1488	52809376/52820626	52819875/52827375	17250	2						2271	52806001	52872000	60360	1	929	52806759
6	53599501	53615310	15810	gain	3	25	A1 C3 R2
6	56868751	56937270	68520	gain	1	unique	C3																																				2277/2278/2279	56879001/56906001/56921001	56886000/56912000/56946000	29270	3
6	67081501	67095180	13680	loss	1	unique	Z2
6	78021901	78078690	56790	loss	1	unique	Y2
6	85405501	85421610	16110	loss	1	unique	Z2
6	97723501	98586240	862740	loss	1	unique	DN1																75	97959103	97982884	23782	1						1502	97723126	97726125	2625	1	16	97728113	98555322	827210	1						945	97805847
6	107001541	107046300	44760	loss	5	41.67	M2 MS7 MS8 R2 Z2																																									946	107002011
6	107570251	107628810	58560	gain	1	unique	Y2																																									947	107573778
6	130716841	130725060	8220	loss	1	unique	C3
6	133020001	133044810	24810	gain	1	unique	R2
6	135326551	135342060	15510	gain	1	unique	MS7
6	138078541	138177300	98760	loss	4	33.33	A1 DN1 W1 Y2
6	144175501	144186810	11310	loss	1	unique	DN5																					220	143932163	144807148	11310	1
6	144362251	144387060	24810	gain	1	unique	A1																					220	143932163	144807148	24810	1																958	144371877
6	151924051	151940310	16260	gain	3	25	A1 C3 DN1																																				2344	151923001	151944000	16260	1	963	151865076
6	151998751	152210310	211560	gain	11	91.67	A1 C3 DN1 DN5 MS7 MS8 R2 W1 Y2 Z2 Z5																										1557/1558/1559/1560/1561/1562/1563	152106376/152116876/152128876/152140876/152152876/152166376/152193376	152113875/152124375/152135625/152152125/152158875/152174625/152196375	50250	7						2345/2346/2347/2348/2349/2350/2351	151991001/152035001/152103001/152133001/152157001/152173001/152197001	152016000/152048000/152117000/152142000/152167000/152193000/152215000	96560	7	964	152004048
6	155653471	155688810	35340	loss	1	unique	Z5
7	5775751	5793930	18180	loss	1	unique	Z5
7	5807251	5843310	36060	loss	1	unique	A1
7	7072231	7087560	15330	loss	2	16.67	DN1 DN5																					229	7049418	7141492	15330	1
7	7758241	7769550	11310	loss	1	unique	Z2
7	7834561	7845810	11250	loss	3	25	M2 R2 W1
7	14375251	14389410	14160	loss	1	unique	A1																					232	14380504	14431562	8907	1
7	16917751	16943940	26190	loss	1	unique	DN5
7	16949251	16960560	11310	gain	2	16.67	MS7 MS8
7	18769501	18780810	11310	loss	1	unique	Z2
7	20486491	20495550	9060	loss	1	unique	Z5
7	21312061	21325680	13620	loss	1	unique	Z5
7	22200751	22239060	38310	gain	2	16.67	DN5 R2																										1572	22228126	22235625	7500	1						2368/2369	22200001/22214001	22211000/22241000	35310	2
7	22419421	22473060	53640	both	3	25	DN5 MS8 R2																										1573/1574/1575	22418626/22439626/22446376	22423875/22444125/22459875	22455	3						2372/2373	22405001/22430001	22427000/22475000	50640	2	975	22433331
7	23305501	23334750	29250	loss	2	16.67	DN5 R2																																				2378	23323001	23335000	11750	1	976	23305807
7	23334810	23359560	24751	loss	2	16.67	DN5 R2																																				2378	23323001	23335000	191	1	976	23305807
7	23359561	23474790	115230	loss	2	16.67	DN5 R2																																				2379	23361001	23400000	39000	1	976	23305807
7	23474850	23488110	13261	loss	2	16.67	DN5 R2																																									976	23305807
7	23488170	23524350	36181	loss	2	16.67	DN5 R2																																				2380	23513001	23522000	9000	1	976	23305807
7	23524351	23665560	141210	loss	3	25	DN5 R2 Z5																																				2381/2382/2383/2384/2385	23529001/23554001/23566001/23587001/23651001	23548000/23563000/23580000/23601000/23671000	70560	5	976	23305807
7	23757931	23773170	15240	loss	1	unique	DN5																										1578	23755126	23784375	15240	1						2386/2387	23758001/23773001	23765000/23791000	7170	2	977	23713069
7	23773230	23814180	40951	loss	2	16.67	DN5 R2																										1578/1579/1580/1581	23755126/23785126/23785794/23808376	23784375/23799375/23786217/23818125	31625	4						2387/2388/2389	23773001/23793001/23809001	23791000/23802000/23816000	31951	3	977	23713069
7	24342811	24356310	13500	gain	9	75	A1 C3 DN1 DN5 M2 MS7 MS8 R2 Z2																																				2391	24341001	24357000	13500	1	978	24341300
7	24504751	24532470	27720	loss	3	25	MS7 R2 W1
7	24621751	24759180	137430	gain	7	58.33	C3 DN5 M2 MS7 MS8 R2 Z2																84	24649458	24746314	96857	1	235	24703970	24777963	55211	1	1582/1583/1584/1585/1586	24649126/24685126/24706876/24713626/24732376	24654375/24703875/24712875/24718125/24738375	40500	5						2392/2393/2394/2395/2396/2397/2398/2399/2400	24620001/24634001/24653001/24670001/24688001/24701001/24713001/24735001/24753001	24627000/24644000/24663000/24686000/24697000/24707000/24723000/24745000/24763000	82430	9	979/980/981	24631997/24683179/24695969
7	25359751	26673810	1314060	both	12	100	A1 C3 DN1 DN5 M2 MS7 MS8 R2 W1 Y2 Z2 Z5																					236	25171813	26269643	909893	1	1587/1588/1589/1590/1591/1592/1593/1594/1595/1596/1597/1598/1599/1600/1601/1602/1603/1604/1605	25432126/25438876/25450126/26053876/26176126/26197876/26204626/26212876/26238376/26245876/26256376/26287126/26297626/26419876/26451376/26482126/26541376/26554126/26574376	25437375/25442625/25453875/26057625/26180625/26201625/26209875/26225625/26242125/26255625/26259375/26290125/26301375/26426625/26454375/26485875/26546625/26560125/26579625	96000	19						2401/2402/2403/2404/2405/2406/2407/2408/2409/2410/2411/2412/2413/2414/2415/2416/2417/2418/2419/2420/2421/2422/2423/2424/2425/2426/2427/2428/2429/2430/2431/2432/2433/2434/2435/2436/2437/2438/2439/2440/2441/2442/2443/2444	25357001/25382001/25423001/25442001/25457001/25480001/25509001/25528001/25542001/25624001/25641001/25664001/25685001/25706001/25725001/25739001/25759001/25855001/25953001/25964001/25990001/26001001/26013001/26026001/26069001/26144001/26162001/26186001/26210001/26254001/26266001/26289001/26301001/26364001/26426001/26462001/26477001/26486001/26501001/26524001/26548001/26571001/26610001/26670001	25380000/25420000/25429000/25453000/25475000/25492000/25523000/25538000/25561000/25637000/25652000/25678000/25692000/25720000/25734000/25757000/25786000/25903000/25961000/25986000/25998000/26011000/26022000/26034000/26087000/26160000/26176000/26207000/26230000/26263000/26275000/26299000/26309000/26370000/26452000/26475000/26483000/26498000/26515000/26543000/26566000/26580000/26616000/26676000	632060	44	983	25350882
7	28087111	28233060	145950	loss	5	41.67	C3 DN5 M2 R2 Y2																86	28090035	28197908	107874	1						1607/1608/1609/1610	28093876/28102126/28112626/28183876	28096875/28111875/28115625/28186875	18750	4						2447/2448	28085001/28185001	28119000/28219000	65890	2	985	28086116
7	28365061	28388610	23550	loss	1	unique	Z5																										1611	28359376	28374375	9315	1
7	28597501	28804560	207060	gain	2	16.67	DN5 R2																										1617/1618/1619/1620/1621	28590376/28688626/28705126/28783876/28788376	28609125/28693125/28738125/28787625/28801875	66375	5						2449/2450/2451/2452/2453/2454/2455/2456	28603001/28666001/28684001/28696001/28725001/28757001/28781001/28789001	28610000/28678000/28690000/28722000/28751000/28765000/28787000/28806000	106560	8	987/988/989	28661613/28722616/28802643
7	28806751	28822560	15810	loss	3	25	A1 DN1 W1																																									989	28802643
7	28953060	28966560	13501	loss	1	unique	W1
7	31473841	31495560	21720	loss	1	unique	DN1
7	31821751	31855560	33810	gain	2	16.67	A1 R2
7	50301961	50677050	375090	loss	2	16.67	A1 R2																															18	50327355	50750507	349696	1						995	50302129
7	50699310	50760060	60751	loss	1	unique	A1																															18	50327355	50750507	51198	1						996	50701394
7	77967001	77991810	24810	loss	1	unique	A1
7	82101091	82585440	484350	both	4	33.33	A1 M2 Y2 Z2	19	82246203	82253569	7367	1																242	82147895	82456371	308477	1	1652/1653/1654/1655	82235626/82262626/82378876/82383376	82243125/82265625/82382625/82391625	22500	4						2480/2481/2482/2483/2484/2485/2486/2487/2488/2489/2490/2491/2492/2493/2494/2495	82181001/82202001/82228001/82246001/82258001/82274001/82296001/82320001/82330001/82353001/82394001/82439001/82461001/82475001/82496001/82544001	82187000/82226000/82243000/82255000/82268000/82293000/82314000/82328000/82350000/82392000/82436000/82459000/82468000/82493000/82533000/82568000	316000	16	1010/1011	82178789/82530062
7	82604491	82629300	24810	loss	2	16.67	C3 M2
7	82687501	82707810	20310	gain	2	16.67	M2 Z2																										1656	82702876	82708125	4935	1						2496	82686001	82710000	20310	1
7	82741501	82775310	33810	loss	2	16.67	C3 M2																91	82742252	82754826	12575	1						1657/1658	82744642/82748862	82745274/82749102	874	2
7	84555001	84564180	9180	loss	1	unique	MS7																					243	83877848	84567848	9180	1											2501	84543001	84569000	9180	1
7	101424331	101446470	22140	gain	2	16.67	DN5 Z5																																									1021	101439918
7	110396251	110421120	24870	loss	1	unique	Z2
7	113935501	113971560	36060	loss	3	25	MS7 R2 Z2
7	120201541	120213060	11520	loss	1	unique	A1																																									1033	120210666
7	122793751	122807310	13560	gain	1	unique	R2																																									1037/1038	122767839/122805045
7	131024311	131051430	27120	loss	2	16.67	C3 MS8																																									1041	131026555
7	131718871	131730420	11550	loss	2	16.67	MS7 MS8																																				2545	131719001	131736000	11420	1
7	132639751	132797310	157560	loss	2	16.67	C3 MS8																										1707	132652126	132655125	3000	1						2553/2554	132630001/132708001	132640000/132719000	11250	2	1042	132650161
7	133404751	133413810	9060	loss	1	unique	DN1											359	133400942	133522529	9060	1						255	133400943	133768886	9060	1						23	133400942	133461877	9060	1
7	133544491	133557810	13320	loss	1	unique	W1																					255	133400943	133768886	13320	1
8	5751121	5760060	8940	loss	1	unique	MS8
8	6369931	6383310	13380	loss	1	unique	R2
8	8218141	8228610	10470	loss	3	25	C3 DN1 Y2
8	8577001	8586060	9060	loss	1	unique	Z2
8	10104751	10117140	12390	gain	1	unique	Z2
8	10269121	10343550	74430	gain	2	16.67	A1 Z5
8	14541751	14559810	18060	loss	1	unique	Z5
8	16103251	16112310	9060	loss	1	unique	MS8
8	22245481	22275060	29580	loss	1	unique	A1																																									1069	22245014
8	23056231	23066310	10080	loss	1	unique	A1																					262	23033602	23096394	10080	1
8	24259501	24269160	9660	loss	1	unique	DN1
8	25074001	25094310	20310	loss	2	16.67	Z2 Z5																																				2586	25077001	25089000	12000	1
8	28471501	28485420	13920	loss	1	unique	Z5																																				2592	28477001	28493000	8420	1
8	37669801	37704750	34950	loss	1	unique	W1
8	43301791	43891650	589860	gain	2	16.67	C3 Y2																99	43468145	43477856	9712	1	268	43425758	43955459	465893	1	1729/1730/1731/1732/1733/1734	43312876/43537876/43608376/43721626/43862626/43888126	43488375/43607625/43720125/43861125/43883625/43894125	521025	6	25	43651639	43691362	39724	1	2606/2607/2608/2609/2610/2611/2612/2613/2614/2615/2616/2617	43314001/43327001/43347001/43537001/43655001/43706001/43749001/43772001/43791001/43819001/43836001/43853001	43322000/43334000/43364000/43618000/43686000/43720000/43770000/43781000/43817000/43831000/43850000/43870000	257000	12	1090	43313707
8	57525991	57552810	26820	gain	3	25	MS7 MS8 Z2																										1743/1744/1745	57526876/57539626/57546376	57536625/57544875/57553125	21435	3											1097	57533619
8	59195251	59402310	207060	loss	1	unique	Z2
8	61096501	61141560	45060	loss	1	unique	W1
8	64299151	64307310	8160	gain	2	16.67	C3 Z2																																									1100	64289257
8	69423991	69439620	15630	loss	1	unique	MS8
8	70555501	70601040	45540	loss	6	50	A1 C3 MS7 MS8 R2 Z2																																				2668/2669	70562001/70583001	70576000/70589000	20000	2	1101	70555437
8	70696261	70758060	61800	loss	4	33.33	A1 MS7 R2 Z2																																				2672/2673	70696001/70755001	70705000/70763000	11800	2	1101	70555437
8	95383021	95391060	8040	gain	4	33.33	C3 DN1 MS8 W1
8	97978501	98039310	60810	loss	1	unique	W1
8	100395241	100467300	72060	loss	1	unique	MS7
8	100482751	100496310	13560	gain	1	unique	Z5																										1781	100494376	100497375	1935	1
8	100674001	100770990	96990	loss	1	unique	MS7																					276	100629167	100706635	32635	1
8	101102341	101117850	15510	loss	1	unique	MS8
8	103565251	103583670	18420	loss	1	unique	Z2
8	109224001	109247940	23940	loss	1	unique	R2
8	109962001	109993740	31740	gain	1	unique	Y2
8	131541931	131676810	134880	loss	1	unique	A1																					283	131607526	131837615	69285	1											2721	131604001	131613000	9000	1	1147	131533461
8	135549061	135569490	20430	loss	1	unique	Z2
8	140024971	140249610	224640	loss	8	66.67	A1 DN1 DN5 M2 MS7 MS8 W1 Z2																										1797	140170004	140170355	352	1						2729/2730/2731/2732/2733	140025001/140061001/140117001/140155001/140206001	140059000/140072000/140153000/140204000/140237000	161000	5	1155/1156	140113939/140152208
8	140586751	140595810	9060	loss	1	unique	Z2
9	1749331	2245560	496230	both	4	33.33	A1 DN1 DN5 M2																										1804	2072626	2075625	3000	1						2743/2744/2745/2746/2747/2748/2749/2750/2751/2752/2753	1801001/1817001/1913001/1935001/1954001/1998001/2038001/2066001/2093001/2155001/2175001	1815000/1839000/1924000/1945000/1976000/2030000/2045000/2073000/2103000/2167000/2190000	162000	11	1162/1163	1907511/1950355
9	3217621	3309810	92190	both	2	16.67	DN1 Z2																																				2755/2756	3246001/3306001	3252000/3317000	9810	2	1165	3197881
9	3530041	3618060	88020	gain	1	unique	DN1																					290	3598721	3721967	19340	1											2759	3595001	3607000	12000	1
9	4259251	4272810	13560	gain	1	unique	W1																										1811/1812/1813	4267414/4269184/4271388	4267790/4269538/4271679	1024	3						2762	4245001	4268000	8750	1	1166	4248641
9	4389751	4414560	24810	loss	4	33.33	A1 MS7 MS8 Z2																																									1167	4392894
9	4446001	4477560	31560	both	6	50	DN5 MS7 MS8 R2 Z2 Z5																111	4452554	4478754	25007	1						1814	4445626	4479375	31560	1						2763	4442001	4491000	31560	1
9	4482001	4491060	9060	loss	1	unique	Z2																																				2763	4442001	4491000	9000	1
9	5114251	5130060	15810	gain	1	unique	Z2																										1816	5120626	5125125	4500	1											1169/1170	4999142/5123744
9	5260681	5323560	62880	gain	1	unique	MS7																					291	5186145	5532623	62880	1						27	5159477	5419279	62880	1						1171	5209023
9	5404501	5415810	11310	loss	2	16.67	C3 Z2																					291	5186145	5532623	11310	1	1818/1819/1820/1821/1822/1823/1824/1825/1826/1827	5404341/5405707/5406391/5407299/5408267/5408973/5409408/5410165/5411028/5413424	5404836/5406040/5406712/5407651/5408642/5409382/5409706/5410642/5411542/5414480	4480	10	27	5159477	5419279	11310	1	2766	5399001	5405000	500	1
9	5568751	5591790	23040	both	4	33.33	DN1 M2 Z2 Z5																										1838	5572876	5575875	3000	1	28	5532623	5779850	23040	1	2768	5579001	5592000	12790	1	1172	5560712
9	5688001	5814060	126060	loss	2	16.67	Y2 Z5																					292	5757660	5851208	56401	1						28	5532623	5779850	91850	1	2770	5758001	5764000	6000	1
9	6599251	6759060	159810	gain	4	33.33	A1 R2 W1 Z2																										1839/1840/1841/1842/1843/1844/1845/1846	6603376/6614626/6627376/6639376/6652126/6708376/6713626/6726376	6608625/6623625/6634875/6643125/6655875/6712875/6726375/6742125	62250	8						2773/2774/2775	6634001/6723001/6751001	6651000/6734000/6769000	36060	3	1175	6615381
9	8305651	8316060	10410	loss	1	unique	Z2																																									1176	8313776
9	9370141	9395490	25350	gain	1	unique	MS7
9	9549001	9614310	65310	loss	6	50	A1 DN1 DN5 M2 W1 Y2
9	12440251	12460560	20310	loss	2	16.67	C3 Z2																					296	12401337	12830636	20310	1
9	24657931	24671610	13680	loss	1	unique	DN1
9	29231131	29275230	44100	gain	1	unique	A1
9	31866421	31900560	34140	loss	2	16.67	MS8 W1
9	39989251	39998430	9180	gain	5	41.67	DN5 M2 MS7 MS8 R2
9	40047751	40072560	24810	both	6	50	DN5 M2 MS7 MS8 R2 Z5																										1865	40051697	40052209	513	1						2810	40066001	40078000	6560	1
9	44475991	44484810	8820	gain	1	unique	Z2
9	56088001	56423850	335850	both	8	66.67	A1 C3 DN5 M2 MS8 R2 W1 Z2																										1872/1873/1874/1875	56125876/56246626/56256376/56280376	56156625/56254875/56279625/56347875	129750	4						2819/2820/2821/2822/2823/2824/2825	56084001/56120001/56135001/56237001/56254001/56323001/56354001	56118000/56133000/56143000/56251000/56272000/56330000/56372000	108000	7	1201/1202	56088572/56265369
9	56830501	56952060	121560	gain	1	unique	A1
9	58549501	58623810	74310	gain	8	66.67	A1 DN1 DN5 MS7 MS8 R2 Z2 Z5																										1877/1878/1879/1880	58553060/58563024/58620882/58621162	58558218/58565169/58621065/58621727	8055	4						2829	58622001	58629000	1810	1
9	60966661	61017810	51150	loss	1	unique	W1
9	61114561	61128480	13920	loss	1	unique	MS7
9	69654631	69765810	111180	gain	7	58.33	A1 DN1 DN5 MS7 R2 Z2 Z5																																				2839	69760001	69770000	5810	1	1207/1208	69734664/69743714
9	69961621	69972870	11250	gain	5	41.67	A1 DN1 MS7 R2 Z2
9	76376491	76456680	80190	loss	1	unique	A1																																									1212	76383498
9	86719561	86729220	9660	loss	1	unique	MS8																																									1213	86719548
9	89959501	89971410	11910	loss	1	unique	Z2																																									1214	89955792
9	90040681	90063060	22380	loss	1	unique	Z5																																									1215	90040115
9	101338351	101349300	10950	loss	5	41.67	DN5 MS7 R2 Z2 Z5																										1901/1902	101344124/101344624	101344574/101344866	694	2
9	102688891	102741810	52920	gain	1	unique	R2
9	109815751	109824810	9060	loss	1	unique	R2
9	110629741	110646060	16320	loss	1	unique	Z5																										1910	110628376	110635875	6135	1
9	119538301	119547060	8760	loss	2	16.67	A1 MS7																																				2887	119530001	119553000	8760	1	1224	119537285
9	134444251	134460060	15810	gain	2	16.67	DN1 R2																										1918	134456257	134459312	3056	1
9	138845671	138861180	15510	loss	1	unique	DN5
9	144047251	144104520	57270	loss	2	16.67	A1 Y2											381	144006070	144236052	57270	1
9	145998841	146013810	14970	loss	1	unique	M2																																									1235	146007292
9	146040751	146056560	15810	gain	1	unique	MS8
9	146711251	146763600	52350	loss	4	33.33	C3 DN1 M2 Z2																126	146738105	146748021	9917	1																2904/2905	146710001/146743001	146718000/146757000	20750	2
9	146812501	146835060	22560	loss	1	unique	DN1																																				2906/2907	146810001/146818001	146816000/146837000	20560	2
9	147334861	147343560	8700	loss	1	unique	DN5
9	149341501	149352810	11310	loss	2	16.67	Z2 Z5
9	150968251	150984060	15810	loss	1	unique	Z2																																									1236	150963380
X	181	16650	16470	gain	2	16.67	Z2 Z5																																				2912	1	65000	16470	1	1244	401
X	18001	373980	355980	gain	7	58.33	A1 C3 DN5 M2 W1 Z2 Z5																																				2912/2913/2914/2915/2916/2917/2918	1/68001/111001/146001/228001/321001/352001	65000/97000/139000/172000/319000/342000/365000	255000	7	1244/1245	401/336837
X	1836001	1872060	36060	loss	1	unique	DN5
X	2306551	2317560	11010	loss	1	unique	M2
X	5330671	5341560	10890	loss	1	unique	C3
X	11963491	12003810	40320	loss	1	unique	C3
X	14472841	14487420	14580	loss	1	unique	MS7
X	23484451	23494620	10170	gain	7	58.33	DN5 M2 MS7 MS8 W1 Y2 Z5																																				2945	23484001	23500000	10170	1
X	27999661	28015830	16170	loss	1	unique	W1
X	32767411	32778060	10650	loss	1	unique	C3																																				2967	32770001	32782000	8060	1
X	40527301	40536420	9120	loss	1	unique	DN5
X	41953501	41969310	15810	loss	1	unique	C3																242	41949946	41968346	14846	1																					1271	41948813
X	51300001	51311370	11370	loss	2	16.67	C3 Z2																																				2989	51299001	51338000	11370	1
X	53835751	53876310	40560	gain	3	25	A1 DN5 W1																																									1283	53846945
X	55266751	55275870	9120	loss	3	25	MS7 MS8 Z2																																				2997	55271001	55277000	4870	1
X	58655611	58686180	30570	loss	2	16.67	Z2 Z5
X	65088421	65112810	24390	loss	5	41.67	DN5 MS7 MS8 Z2 Z5
X	65425921	65435100	9180	loss	1	unique	Z5
X	68368621	68380830	12210	loss	6	50	A1 DN5 M2 MS8 Z2 Z5																																									1300	68365305
X	68535541	68600610	65070	loss	8	66.67	A1 DN5 M2 MS7 MS8 W1 Z2 Z5																																									1301	68532109
X	69628501	69655560	27060	loss	2	16.67	DN5 M2
X	71644861	71659680	14820	loss	8	66.67	A1 DN5 M2 MS7 MS8 W1 Z2 Z5																																									1304	71590094
X	72407251	72446100	38850	loss	1	unique	MS7
X	73550491	73566180	15690	loss	8	66.67	A1 DN5 M2 MS7 MS8 W1 Z2 Z5																																									1307	73554983
X	74208211	74218560	10350	gain	3	25	MS7 MS8 Z2
X	74643751	74653350	9600	loss	1	unique	MS7
X	74862841	74891310	28470	loss	1	unique	MS8
X	74924611	74992800	68190	loss	7	58.33	A1 DN5 M2 MS8 W1 Z2 Z5
X	75287971	75312300	24330	loss	1	unique	M2
X	76373911	76395990	22080	loss	2	16.67	M2 MS7
X	77593980	77618490	24511	loss	7	58.33	A1 DN5 M2 MS8 W1 Z2 Z5																247	77576918	77619798	24511	1																					1310	77575960
X	80592301	80723730	131430	loss	7	58.33	DN5 M2 MS7 MS8 W1 Z2 Z5																248/249	80594708/80619428	80617028/80655348	58242	2																					1313	80508386
X	82114531	82130160	15630	loss	7	58.33	A1 DN5 M2 MS7 MS8 W1 Z2																																									1314	81986255
X	82168231	82188060	19830	loss	3	25	DN5 M2 W1																																									1315	82143449
X	83281801	83317620	35820	gain	8	66.67	A1 DN5 M2 MS7 MS8 W1 Z2 Z5																251	83283709	83311937	28229	1																3042	83264001	83285000	3200	1	1316	83281955
X	83320471	83337870	17400	loss	8	66.67	A1 DN5 M2 MS7 MS8 W1 Z2 Z5																250	83324938	83337894	12933	1
X	83497501	83547060	49560	loss	2	16.67	M2 W1																																				3043	83497001	83506000	8500	1
X	84024181	84033060	8880	loss	6	50	A1 DN5 MS7 MS8 Z2 Z5
X	84119101	84357780	238680	loss	5	41.67	DN5 MS7 MS8 Z2 Z5
X	85595881	85614870	18990	loss	1	unique	A1
X	85767751	85783560	15810	loss	3	25	M2 MS7 MS8																																									1318	85766751
X	87731731	87741240	9510	loss	8	66.67	A1 DN5 M2 MS7 MS8 W1 Z2 Z5																252	87729065	87758357	9510	1																					1320	87724375
X	87748231	87763560	15330	loss	5	41.67	DN5 MS7 MS8 Z2 Z5																252	87729065	87758357	10127	1																					1320	87724375
X	89258281	89266680	8400	gain	1	unique	A1
X	91336681	91353210	16530	loss	8	66.67	A1 DN5 M2 MS7 MS8 W1 Z2 Z5																255	91329314	91346523	9843	1																					1323	91329230
X	91620001	91658310	38310	loss	3	25	MS8 Z2 Z5
X	92583421	92609190	25770	loss	3	25	MS8 W1 Z5																254	92592566	92602466	9901	1																					1324	92595607
X	92741221	92749560	8340	loss	3	25	A1 DN5 W1
X	93141301	93150180	8880	loss	1	unique	MS8
X	95168491	95203140	34650	loss	7	58.33	A1 DN5 M2 MS8 W1 Z2 Z5
X	95265421	95300070	34650	loss	8	66.67	A1 DN5 M2 MS7 MS8 W1 Z2 Z5
X	95422501	95508120	85620	loss	2	16.67	Z2 Z5
X	95970211	95999460	29250	loss	8	66.67	A1 DN5 M2 MS7 MS8 W1 Z2 Z5																253	95966393	96015321	29250	1
X	96072360	96095490	23131	loss	8	66.67	A1 DN5 M2 MS7 MS8 W1 Z2 Z5																																									1328	96086998
X	96104310	96117810	13501	loss	4	33.33	MS8 W1 Z2 Z5																																									1328	96086998
X	96520501	96636030	115530	loss	3	25	DN5 M2 Z5
X	96929491	97002060	72570	loss	4	33.33	DN5 MS8 Z2 Z5
X	97661251	97670310	9060	loss	2	16.67	Z2 Z5
X	109599751	109624560	24810	loss	1	unique	DN5																256	109586110	109639615	24810	1																3084	109594001	109600000	250	1	1335	109579217
X	119709361	119732100	22740	gain	10	83.33	A1 C3 DN5 M2 MS7 MS8 W1 Y2 Z2 Z5																																									1339	119700995
X	122244061	122265060	21000	gain	1	unique	Z5
X	126097831	126109500	11670	loss	1	unique	W1
X	127871911	127885350	13440	loss	3	25	A1 W1 Z5
X	128832811	128848560	15750	loss	2	16.67	Z2 Z5
X	136305001	136345560	40560	gain	1	unique	Z5
X	138863671	138881430	17760	loss	1	unique	C3
X	141046171	141059310	13140	gain	5	41.67	DN5 MS7 MS8 Z2 Z5																258	141047742	141058551	10810	1
X	142345201	142566810	221610	both	7	58.33	A1 DN5 MS7 MS8 W1 Z2 Z5																																				3110/3111/3112/3113/3114/3115/3116/3117	142413001/142427001/142440001/142468001/142503001/142523001/142536001/142566001	142421000/142438000/142466000/142500000/142519000/142533000/142564000/142574000	131810	8	1344	142400857
X	143755711	143823090	67380	loss	3	25	C3 M2 Z2
									sum		7367	1		sum		256650	3		sum		678106	10		sum		1824144	60			SUM	10387675	106		sum		5217300	526		sum		2178299	14
[truncated: 8 more columns]
